# Supplementary material for: ComplexEye: a multi-lens array microscope for high-throughput embedded immune cell migration analysis
Source: Nat Commun. 2023 Dec 11;14:8103. doi: 10.1038/s41467-023-43765-3 (PMC10713721; doi:10.1038/s41467-023-43765-3)
Supplement: Supplementary file 4 — Supplementary data 1 [file 41467_2023_43765_MOESM4_ESM.xlsx]

## Sheet: Table 1
Valid tracks are determined by minimum track duration of 1 min (8 frames or more) and the movement threshold 8 µm (one cell diameter or more).
All movies were recorded for 1 hour with 8 seconds between frames and thus consisted of 450 frames.
Relative values for each round are defined in relation to the fMLP value in this round, which is artificially set to 100.
Activity defines the percentage of all tracked cells that are actively moving above threshold during the observation period
Compounds are named by their position in one run. E.g. compound #1 in round #1 is compound R1A1
		Mean	Mean
		2277.91	1245.03
Round (R)	Well	Total tracks	Valid tracks	Mean speed [µm/min]	% relative speed	Activity [%]	% relative activity
01	PBS ctr	791	398	5.95673	25.834	63.065	72.4885
01	DMSO ctr	1039	542	5.52885	23.9783	66.605	76.5575
01	fMLP ctr	1964	1332	23.0577	100	87.387	100.445
01	A4	3455	2173	26.3606	114.324	83.019	95.4241
01	A5	1720	1040	25.5	110.592	85.769	98.5851
01	A6	2225	1487	26.0865	113.136	85.407	98.169
01	A7	2611	1674	25.5962	111.009	86.26	99.1494
01	A8	2424	1555	26.4423	114.679	82.701	95.0586
01	B1	5232	2280	26.0288	112.886	71.36	82.023
01	B2	2211	1251	24.9038	108.007	83.373	95.831
01	B3	2562	1350	23.4327	101.626	78.074	89.7402
01	B4	1788	1032	22.5769	97.9149	83.236	95.6736
01	B5	2548	1611	23.3654	101.334	83.551	96.0356
01	B6	4199	1940	23.8173	103.294	75.722	87.0368
01	B7	2128	1070	23.8221	103.315	83.084	95.4989
01	B8	3152	1752	26.2163	113.699	78.425	90.1437
01	C1	2876	1806	26.0529	112.99	83.721	96.231
01	C2	2197	1405	23.5865	102.294	83.345	95.7989
01	C3	2239	1489	25.1346	109.008	84.553	97.1874
01	C4	1676	1072	22.1971	96.2677	82.649	94.9989
01	C5	2403	1545	21.5096	93.2861	86.408	99.3195
01	C6	1741	1200	22.2788	96.6222	86.917	99.9046
01	C7	1720	1077	21.6731	93.995	85.98	98.8276
01	C8	3258	2141	24.9904	108.382	83.746	96.2598
01	D1	2992	1489	26.0913	113.157	77.3	88.8506
01	D2	1700	973	19.6971	85.4254	76.67	88.1264
01	D3	1989	1284	23.7212	102.877	86.371	99.277
01	D4	2037	1312	21.8221	94.6414	83.537	96.0195
01	D5	1803	979	16.4327	71.2677	70.072	80.5425
01	D6	2346	1460	25.0433	108.611	84.11	96.6782
01	D7	3015	1850	24.7596	107.381	82.973	95.3713
01	D8	2443	1397	24.5481	106.464	82.462	94.7839
01	E1	1798	1227	26.3029	114.074	87.938	101.078
01	E2	2055	1272	24.6827	107.048	86.242	99.1287
01	E3	1853	1244	23.399	101.48	87.138	100.159
01	E4	1910	1243	24.5721	106.568	85.438	98.2046
01	E5	2378	1488	24.2837	105.317	83.602	96.0943
01	E6	1703	1096	23.5288	102.043	85.858	98.6874
01	E7	1533	967	21.3558	92.6188	80.765	92.8333
01	E8	1762	1151	23.7596	103.044	84.188	96.7678
01	F1	2298	1505	25.8702	112.198	87.508	100.584
01	F2	2604	1596	23.9808	104.003	82.895	95.2816
01	F3	1928	1113	25.0962	108.841	85.624	98.4184
01	F4	739	407	4.24038	18.3903	56.265	64.6724
01	F5	1814	1092	22.2452	96.4762	81.868	94.1011
01	F6	2492	1312	19.4038	84.1535	72.866	83.754
01	F7	1939	1304	22.9663	99.6038	86.273	99.1644
01	F8	2857	1763	24.9808	108.34	81.509	93.6885
01	G1	1634	1034	25.5288	110.717	84.236	96.823
01	G2	1986	1334	25	108.424	84.633	97.2793
01	G3	2480	1451	24.1346	104.671	82.977	95.3759
01	G4	2682	1733	24.899	107.986	84.651	97.3
01	G5	1571	1057	22.3125	96.7681	84.484	97.108
01	G6	1883	1107	20.125	87.2811	82.836	95.2138
01	G7	1589	861	24.101	104.525	75.494	86.7747
01	G8	2172	1483	23.125	100.292	83.345	95.7989
01	H1	2055	1318	25.1875	109.237	83.384	95.8437
01	H2	3687	1615	20.2837	87.9691	63.777	73.3069
01	H3	2700	1470	23.4135	101.543	79.32	91.1724
01	H4	2345	1200	24.6779	107.027	80.083	92.0494
01	H5	1882	1201	24.2788	105.296	84.18	96.7586
01	H6	4605	2014	16.9712	73.603	69.861	80.3
01	H7	2267	1438	23.1587	100.438	84.075	96.6379
01	H8	3068	1559	23.774	103.107	77.229	88.769
02	A1	1856	1183	24.3654	102.301	85.714	103.27
02	A2	2364	1362	24.6827	103.633	82.012	98.8096
02	A3	1557	920	26.4712	111.143	83.152	100.183
02	A4	2295	1381	26.5192	111.344	83.201	100.242
02	A5	2058	1199	26.6394	111.849	82.152	98.9783
02	A6	2198	1369	25.399	106.641	83.346	100.417
02	A7	1997	1258	25.476	106.964	79.968	96.347
02	A8	1831	1213	23.9615	100.606	82.935	99.9217
02	B1	3533	1531	13.774	57.8321	53.886	64.9229
02	B2	3645	1587	24.7452	103.896	70.006	84.3446
02	B3	3177	1752	27.1971	114.191	78.995	95.1747
02	B4	1927	997	25	104.966	79.639	95.9506
02	B5	1914	1145	24.5769	103.189	82.533	99.4373
02	B6	2098	1036	25.2692	106.096	79.151	95.3627
02	B7	1965	1142	25.6538	107.711	83.8	100.964
02	B8	2596	1456	26.0721	109.467	80.22	96.6506
02	C1	2267	1342	26.1731	109.891	79.136	95.3446
02	PBS ctr	524	327	5.73558	24.0816	67.278	81.0578
02	DMSO ctr	385	220	5.42308	22.7695	65	78.3133
02	fMLP ctr	1588	998	23.8173	100	83.166	100.2
02	C5	1475	848	24.6875	103.654	84.788	102.154
02	C6	1470	843	22.6971	95.2967	86.477	104.189
02	C7	1781	936	22.7404	95.4784	78.632	94.7373
02	C8	1460	947	23.8221	100.02	83.738	100.889
02	D1	2470	1109	25.9231	108.841	79.621	95.9289
02	D2	1716	903	18.8606	79.1885	70.986	85.5253
02	D3	1189	708	23.1635	97.2547	85.734	103.294
02	D4	1707	937	24.7885	104.078	82.391	99.2663
02	D5	2128	1066	23.1298	97.1134	73.358	88.3831
02	D6	1480	911	23.399	98.2438	84.413	101.702
02	D7	1905	1158	23.2452	97.5979	83.765	100.922
02	D8	1587	933	24.3125	102.079	83.065	100.078
02	E1	2309	1398	27.1587	114.029	80.329	96.7819
02	E2	2122	1043	24.0192	100.848	73.826	88.947
02	E3	2061	1331	24.2067	101.635	85.274	102.74
02	E4	1486	968	22.5144	94.5297	78.306	94.3446
02	E5	1720	1090	25.0144	105.026	82.661	99.5916
02	E6	2303	1208	23.226	97.5172	80.381	96.8446
02	E7	1816	1050	23.8413	100.101	80.286	96.7301
02	E8	1625	920	23.5	98.6677	73.696	88.7904
02	F1	1382	911	20.7788	87.2426	81.778	98.5277
02	F2	2143	942	25.5529	107.287	73.461	88.5072
02	F3	1237	655	23.7404	99.677	81.374	98.041
02	F4	1181	640	23.9615	100.606	80.156	96.5735
02	F5	1911	963	25.6394	107.65	77.985	93.9578
02	F6	1653	798	24.1587	101.433	78.446	94.5133
02	F7	2312	1466	26.3413	110.597	84.243	101.498
02	F8	1735	1067	26.399	110.84	83.224	100.27
02	G1	1146	725	26.3654	110.698	85.103	102.534
02	G2	2335	1292	24.8846	104.481	78.715	94.8373
02	G3	1695	1029	24.5721	103.169	83.771	100.929
02	G4	1679	1051	24.625	103.391	80.114	96.5229
02	G5	1751	1000	23.9808	100.686	81	97.5904
02	G6	2079	1002	23.6779	99.4146	75.549	91.0229
02	G7	1524	961	23.5	98.6677	84.495	101.801
02	G8	1635	981	25.1731	105.692	81.957	98.7434
02	H1	1854	1052	21.8606	91.7844	79.753	96.088
02	H2	1535	861	25.4231	106.742	82.346	99.212
02	H3	1041	672	20.1346	84.5377	79.464	95.7398
02	H4	938	541	22.3125	93.6819	78.743	94.8711
02	H5	1515	854	24.875	104.441	80.679	97.2036
02	H6	970	549	21.7692	91.4009	82.514	99.4145
02	H7	1594	939	22.5577	94.7113	77.742	93.6651
02	H8	1272	758	24.1298	101.312	87.731	105.7
03	A2	5022	267	28.1923	107.517	35.206	45.7221
03	A3	8833	1134	28.774	109.736	47.707	61.9571
03	A4	3760	2254	25.7837	98.3315	79.858	103.712
03	A5	3917	1762	22.4279	85.5336	76.958	99.9455
03	A6	3251	1982	24.6154	93.8761	80.777	104.905
03	A7	5424	2717	23.6875	90.3374	76.702	99.613
03	A8	3001	1668	23.6779	90.3007	77.218	100.283
03	B1	3173	1299	24.6587	94.0411	69.669	90.4792
03	B2	2066	1234	26.1154	99.5966	82.658	107.348
03	B3	4159	1649	26.2404	100.073	84.657	109.944
03	B4	2840	1431	24.5721	93.711	81.272	105.548
03	PBS ctr	2313	543	6.47115	24.6791	63.904	82.9922
03	DMSO ctr	693	375	5.96635	22.7539	81.6	105.974
03	fMLP ctr	4754	1780	26.2212	100	76.966	99.9558
03	B8	2052	1136	23.7981	90.7591	85.915	111.578
03	C1	4945	2236	24.4038	93.0693	75.537	98.1
03	C2	2017	1302	24.0913	91.8775	83.103	107.926
03	C3	4157	1725	20.101	76.6593	73.739	95.7649
03	C4	2678	1747	25.6731	97.9098	86.148	111.881
03	C5	3093	1332	22.0529	84.1034	82.132	106.665
03	C6	2020	1262	23.8413	90.9241	87.639	113.817
03	C7	4620	2319	24.6635	94.0594	79.258	102.932
03	C8	3318	2030	24.6442	93.9861	82.906	107.67
03	D1	4113	1675	25.5913	97.5981	77.851	101.105
03	D2	1974	1067	22.6587	86.4136	82.099	106.622
03	D3	3809	1599	24.3029	92.6843	78.612	102.094
03	D4	2737	1608	26.4231	100.77	86.629	112.505
03	D5	4184	1768	25.976	99.0649	81.844	106.291
03	D6	1921	956	22.4904	85.7719	81.381	105.69
03	D7	3739	1471	22.7308	86.6887	79.538	103.296
03	D8	1969	1065	23.2788	88.7789	86.948	112.919
03	E1	3822	1881	25.7885	98.3498	79.479	103.219
03	E2	2454	1604	22.2067	84.6901	82.793	107.523
03	E3	2558	1157	21.1827	80.7847	82.627	107.308
03	E4	1557	919	21.4279	81.7198	83.134	107.966
03	E5	3545	1796	25.3702	96.7547	84.688	109.984
03	E6	1860	1180	23.4904	89.5856	85	110.39
03	E7	3145	1418	23.0433	87.8805	84.274	109.447
03	E8	1837	1129	22.9231	87.4221	88.043	114.342
03	F1	5038	2104	26.5288	101.173	74.335	96.539
03	F2	1289	686	10.8606	41.4191	74.636	96.9299
03	F3	3692	1427	25.5721	97.5248	82.691	107.391
03	F4	2205	1213	25.0433	95.5079	86.562	112.418
03	F5	3881	1625	25.8365	98.5332	81.908	106.374
03	F6	2040	1052	24.0288	91.6392	86.122	111.847
03	F7	3314	1196	23.6346	90.1357	79.599	103.375
03	F8	2151	1228	22.8317	87.0737	83.306	108.19
03	G1	4380	2156	25.7212	98.0931	80.566	104.631
03	G2	2128	1313	23.2933	88.8339	84.92	110.286
03	G3	4647	2293	24.3173	92.7393	77.671	100.871
03	G4	2363	1491	19.8702	75.7792	85.178	110.621
03	G5	4223	2152	24.1827	92.2259	82.946	107.722
03	G6	5701	2390	16.0337	61.1478	66.946	86.9429
03	G7	3685	1626	22.149	84.4701	71.402	92.7299
03	G8	3179	1690	24.3846	92.996	76.272	99.0545
03	H1	3922	1566	25.4519	97.0664	79.183	102.835
03	H2	1899	1122	24.6538	94.0227	84.492	109.73
03	H3	3955	1565	24.9856	95.2879	79.744	103.564
03	H4	2267	1240	22.7019	86.5787	83.71	108.714
03	H5	3734	1455	25.2404	96.2596	80.687	104.788
03	H6	1569	805	23.8269	90.8691	76.522	99.3792
03	H7	4558	1758	24.1346	92.0425	72.696	94.4104
03	H8	3590	1948	22.3317	85.1669	80.852	105.003
04	A5	3189	1923	23.851	98.1016	80.603	94.8271
04	A6	2631	1614	23.3221	95.9264	81.165	95.4882
04	A7	3065	1391	19.6683	80.8978	61.538	72.3976
04	A8	4096	2538	22.0144	90.5478	79.669	93.7282
04	B1	4930	1252	23.4567	96.4801	59.984	70.5694
04	B2	7876	3396	20.9471	86.1578	62.721	73.7894
04	B3	3855	2461	22.7115	93.4151	81.471	95.8482
04	B4	5252	3091	24.3317	100.079	79.683	93.7447
04	B5	4770	2212	10.6923	43.9786	50	58.8235
04	B6	2262	1334	12.0625	49.6144	67.391	79.2835
04	B7	3303	1775	23.5288	96.7767	79.718	93.7859
04	B8	5539	3040	20.8317	85.6832	72.303	85.0624
04	C1	3415	1768	23.2548	95.6496	78.394	92.2282
04	C2	2677	1586	21.8029	89.6777	77.238	90.8682
04	C3	3440	1990	20.7452	85.3273	80.302	94.4729
04	C4	2786	1667	22.8173	93.8501	80.564	94.7812
04	C5	2870	1744	22.8894	94.1467	83.658	98.4212
04	C6	3454	1955	22.8654	94.0479	78.926	92.8541
04	C7	3510	2255	23.5673	96.9349	83.858	98.6565
04	C8	3215	1801	23.5288	96.7767	81.233	95.5682
04	D1	3077	1672	21.8413	89.8359	73.266	86.1953
04	D2	3041	1566	22.8798	94.1072	77.395	91.0529
04	D3	3731	2293	23.3029	95.8473	81.16	95.4824
04	D4	2820	1542	22.2788	91.6354	80.35	94.5294
04	D5	2151	1259	23.0769	94.9179	84.035	98.8647
04	D6	2734	1443	21.0144	86.4346	80.457	94.6553
04	D7	3728	2177	23.5144	96.7174	78.135	91.9235
04	D8	3956	2253	23.0385	94.7597	81.047	95.3494
04	E1	2978	1680	22.625	93.0591	81.25	95.5882
04	E2	3468	1929	22.7067	93.3953	78.745	92.6412
04	E3	3932	2201	19.976	82.1633	71.331	83.9188
04	E4	3573	2065	22.1106	90.9432	80	94.1176
04	E5	2186	1291	22.2115	91.3585	79.938	94.0447
04	E6	3394	2035	22.6442	93.1382	80.442	94.6376
04	E7	3723	2207	21.476	88.333	77.934	91.6871
04	E8	5033	2909	21.8894	90.0336	77.312	90.9553
04	PBS ctr	639	341	5.39904	22.2068	69.208	81.4212
04	DMSO ctr	871	410	5.21635	21.4554	69.512	81.7788
04	fMLP ctr	1779	1095	24.3125	100	84.84	99.8118
04	F4	2632	1623	23.3798	96.1637	84.412	99.3082
04	F5	1926	1178	23.1827	95.353	85.059	100.069
04	F6	2019	1120	24.0529	98.9322	81.875	96.3235
04	F7	2198	1329	23.9952	98.6949	86.23	101.447
04	F8	2758	1810	24.0144	98.774	86.519	101.787
04	G1	3265	1846	22.5529	92.7625	79.469	93.4929
04	G2	2855	1504	22.9087	94.2258	80.519	94.7282
04	G3	3055	1657	22.524	92.6439	77.912	91.6612
04	G4	2354	1380	22.8702	94.0676	80.942	95.2259
04	G5	3264	1736	19.976	82.1633	75.23	88.5059
04	G6	2698	1615	23.274	95.7287	80.186	94.3365
04	G7	4541	2295	21.7212	89.3415	74.641	87.8129
04	G8	5224	2788	23.4904	96.6185	72.704	85.5341
04	H1	5248	2726	18.7212	77.0022	68.672	80.7906
04	H2	3983	2250	22.3221	91.8133	79.6	93.6471
04	H3	4244	2447	22.9808	94.5224	78.586	92.4541
04	H4	5149	2860	23.0865	94.9575	77.622	91.32
04	H5	3965	2245	22.2356	91.4574	80	94.1176
04	H6	3006	1852	23.4519	96.4604	82.235	96.7471
04	H7	4494	2258	22.351	91.932	71.479	84.0929
04	H8	5376	3073	22.8317	93.9094	77.839	91.5753
05	A3	2171	989	8.87019	41.1738	45.197	68.4803
05	A4	3087	1869	19.0048	88.2169	78.919	119.574
05	A5	2449	1386	18.3365	85.1149	76.623	116.095
05	A6	1737	1113	19.8317	92.0553	83.019	125.786
05	A7	2403	1493	20.0337	92.9926	81.983	124.217
05	A8	3733	2182	18.3413	85.1372	78.827	119.435
05	B3	3143	1538	22.2692	103.37	79.064	119.794
05	B4	2893	1449	21.4375	99.509	72.119	109.271
05	B5	2525	1483	21.5625	100.089	81.996	124.236
05	B6	2767	1406	22.1923	103.013	78.094	118.324
05	B7	2674	1589	21.9423	101.852	82.631	125.198
05	B8	2034	1148	22.6106	104.954	82.666	125.252
05	C1	3795	2169	18.8654	87.5697	78.654	119.173
05	C2	3126	1654	20.8269	96.6748	78.356	118.721
05	C3	2689	1602	20.6106	95.6706	79.526	120.494
05	C4	2133	1302	19.0769	88.5517	78.802	119.397
05	C5	2778	1694	22	102.12	81.995	124.235
05	C6	2656	1436	20.6394	95.8045	80.084	121.339
05	C7	2832	1457	20.5769	95.5144	78.312	118.655
05	C8	2788	1554	20.0577	93.1042	75.161	113.88
05	D1	3349	1470	19.8606	92.1892	74.422	112.761
05	D2	3240	1536	19.6731	91.3189	73.633	111.565
05	D3	2638	1382	19.7885	91.8545	78.799	119.392
05	D4	2881	1524	19.2981	89.5782	73.753	111.747
05	D5	3648	1714	20.6875	96.0277	75.554	114.476
05	D6	3124	1729	20.3269	94.3539	78.774	119.355
05	D7	3223	1669	20.5625	95.4474	78.67	119.197
05	D8	2815	1606	19.6442	91.185	79.639	120.665
05	E1	2119	1312	19.6923	91.4082	78.963	119.641
05	E2	2044	1140	21.6683	100.58	81.491	123.471
05	E3	1634	1102	20.524	95.2689	84.755	128.417
05	E4	2620	1600	21.5721	100.134	82.5	125
05	E5	1711	1035	21.4279	99.4644	77.488	117.406
05	E6	1910	1151	22.0577	102.388	82.45	124.924
05	E7	1945	1066	21.1923	98.3709	80.957	122.662
05	E8	1838	1106	20.8317	96.6972	81.465	123.432
05	F1	2317	1235	19.4423	90.2477	80	121.212
05	F2	2635	1536	21.2837	98.7949	80.469	121.923
05	F3	2640	1307	20.9038	97.0319	79.419	120.332
05	F4	2769	1517	19.9808	92.7472	77.126	116.858
05	F5	3200	1560	19.9038	92.3901	76.987	116.647
05	F6	2744	1536	20.2067	93.796	78.32	118.667
05	F7	3428	1848	19.4712	90.3816	78.193	118.474
05	F8	3892	2333	19.7404	91.6313	79.811	120.926
05	G1	2318	1452	21.9135	101.718	84.298	127.724
05	G2	3072	1720	21.7933	101.16	82.151	124.471
05	G3	3106	1739	20.9038	97.0319	75.618	114.573
05	G4	3030	1868	21.7885	101.138	77.248	117.042
05	G5	2063	1190	21.7404	100.915	80.924	122.612
05	G6	2023	1277	21.3846	99.2636	81.832	123.988
05	G7	3336	1844	19.125	88.7748	74.946	113.555
05	G8	4028	1336	6.625	30.7521	23.204	35.1576
05	H1	3571	1932	20.4183	94.778	75.569	114.498
05	H2	1056	575	14.3846	66.7708	66.609	100.923
05	H3	1840	950	17.8029	82.6378	73.474	111.324
05	H4	3044	1476	22.3654	103.816	72.561	109.941
05	H5	2151	1125	21.6538	100.513	78.489	118.923
05	PBS ctr	620	388	6.36538	29.547	66.753	101.141
05	DMSO ctr	928	502	6.90865	32.0687	70.319	106.544
05	fMLP ctr	3786	1874	21.5433	100	65.795	99.6894
06	A1	676	425	17.2644	99.0347	88.941	108.465
06	A2	867	582	17.2163	98.759	84.88	103.512
06	A3	669	453	18.9663	108.798	83.444	101.761
06	A4	512	356	14.5913	83.701	85.112	103.795
06	A5	798	529	20.5865	118.092	86.767	105.813
06	PBS ctr	328	196	6.93269	39.7683	32.143	39.1988
06	DMSO ctr	280	145	7.25	41.5885	32.414	39.5293
06	fMLP ctr	651	422	17.4327	100	82.227	100.277
06	B1	953	616	18.5481	106.398	83.604	101.956
06	B2	1340	779	21.4712	123.166	82.157	100.191
06	B3	1298	711	19.3558	111.031	77.075	93.9939
06	B4	1068	578	21.2548	121.925	84.775	103.384
06	B5	769	501	14.5192	83.2874	71.856	87.6293
06	B6	989	582	19.2019	110.149	85.223	103.93
06	B7	972	583	15.3317	87.9482	77.873	94.9671
06	B8	849	508	17.226	98.8141	83.465	101.787
06	C1	917	602	19.1538	109.873	83.223	101.491
06	C2	1447	810	15.1346	86.8174	71.358	87.022
06	C3	857	604	19.351	111.004	88.907	108.423
06	C4	837	563	18.3221	105.102	86.146	105.056
06	C5	710	464	18.1971	99.3178	83.836	102.239
06	C6	1243	720	21.024	120.601	80.417	98.0695
06	C7	1010	500	19.5721	112.272	82.8	100.976
06	C8	1313	634	20.0144	114.81	78.707	95.9841
06	D1	926	536	16.4279	94.2361	77.425	94.4207
06	D2	1380	808	22.0673	126.586	82.55	100.671
06	D3	781	497	21.0096	120.518	83.903	102.321
06	D4	1467	837	22.4231	128.627	81.84	99.8049
06	D5	1220	589	19.5433	112.107	82.173	100.211
06	D6	1058	533	19.7692	113.403	78.987	96.3256
06	D7	1098	593	19.6394	112.659	83.305	101.591
06	D8	882	529	18.5288	106.288	86.389	105.352
06	E1	911	600	21.1154	121.125	86.667	105.691
06	E2	1086	631	21.149	121.318	81.458	99.339
06	E3	876	606	21.8942	125.593	87.789	107.06
06	E4	822	492	19.4327	111.473	83.13	101.378
06	E5	972	631	22.125	126.917	83.36	101.659
06	E6	1350	788	20.3846	116.933	81.091	98.8915
06	E7	1348	772	21.8173	125.152	82.772	100.941
06	E8	1181	681	19.9808	114.617	80.91	98.6707
06	F1	1040	647	20.3413	116.685	83.771	102.16
06	F2	668	392	19.2981	110.7	81.888	99.8634
06	F3	713	422	19.0385	109.211	85.545	104.323
06	F4	642	340	18.726	107.419	84.706	103.3
06	F5	674	423	18.5962	106.674	85.343	104.077
06	F6	569	359	17.2981	99.2278	84.958	103.607
06	F7	753	502	16.7067	95.8356	81.673	99.6012
06	F8	683	398	16.6683	95.615	83.668	102.034
06	G1	1038	645	20.1442	115.554	83.101	101.343
06	G2	3184	763	17.4471	100.083	6.684	8.15122
06	G3	1243	799	20.6587	118.505	83.73	102.11
06	G4	803	510	17.149	98.3729	83.137	101.387
06	G5	2224	787	12.1346	69.6084	43.71	53.3049
06	G6	779	506	18.4904	106.067	84.98	103.634
06	G7	557	369	17.0817	97.9868	87.263	106.418
06	G8	523	372	17.5865	100.883	82.258	100.315
06	H1	694	431	17.6875	101.462	78.422	95.6366
06	H2	749	454	18.9183	108.522	80.837	98.5817
06	H3	728	490	17.1442	98.3453	80.204	97.8098
06	H4	1403	829	20.0625	115.085	80.458	98.1195
06	H5	598	335	15.5913	89.4374	80.896	98.6537
06	H6	827	478	19.8462	113.844	85.565	104.348
06	H7	543	375	17.7019	101.544	86.933	106.016
06	H8	1031	586	18.0865	103.751	81.911	99.8915
07	A1	3443	1594	13.0529	63.3635	52.196	61.4071
07	A2	3469	1795	23.0433	111.861	80.39	94.5765
07	A3	2580	1610	23.2596	112.911	85.217	100.255
07	A4	2168	1260	21.0529	102.198	84.841	99.8129
07	A5	2166	1355	21.6394	105.046	85.166	100.195
07	A6	1834	1267	19.7596	95.9205	88.24	103.812
07	A7	1829	1074	20.0048	97.1107	87.803	103.298
07	A8	3226	1907	22.1346	107.45	83.272	97.9671
07	B1	3229	1584	23.726	115.175	76.578	90.0918
07	B2	3007	1528	20.9904	101.895	77.683	91.3918
07	B3	2715	1474	20.9952	101.918	82.022	96.4965
07	B4	2294	1201	18.5865	90.2259	82.515	97.0765
07	B5	1658	1064	18.7596	91.0661	84.774	99.7341
07	B6	2600	1456	20.9038	101.475	80.701	94.9424
07	B7	3268	1992	22.9615	111.464	84.036	98.8659
07	B8	2701	1536	20.851	101.218	83.008	97.6565
07	C1	2546	1492	21.0721	102.292	83.445	98.1706
07	C2	2534	1525	20.4279	99.1645	82.098	96.5859
07	C3	2249	1534	20.25	98.301	88.527	104.149
07	C4	2317	1549	22.351	108.5	87.282	102.685
07	C5	1680	1140	19.399	94.1701	85.789	100.928
07	C6	2201	1237	21.2308	103.062	82.862	97.4847
07	C7	3485	1960	22.7404	110.39	82.398	96.9388
07	C8	3518	1966	22.6298	109.853	79.654	93.7106
07	PBS ctr	302	221	4.61058	22.3814	71.041	83.5776
07	DMSO ctr	334	242	6.09615	29.593	29.752	35.0024
07	fMLP ctr	2068	1311	20.5769	99.888	85.355	100.418
07	D4	3417	1932	23.2356	112.794	80.952	95.2376
07	D5	2017	1138	18.5288	89.9459	79.525	93.5588
07	D6	3325	1824	23.3317	113.261	80.592	94.8141
07	D7	927	619	16.4183	79.7003	86.591	101.872
07	D8	3379	2024	22.0385	106.983	83.449	98.1753
07	E1	1866	1253	21.0288	102.082	84.757	99.7141
07	E2	3372	1873	23.5673	114.404	80.513	94.7212
07	E3	2052	1324	21.6587	105.139	83.157	97.8318
07	E4	1732	1159	19.6779	95.5237	85.16	100.188
07	E5	2016	1191	21.7452	105.559	82.536	97.1012
07	E6	2832	1675	19.9856	97.0174	84.418	99.3153
07	E7	3073	1632	22.0288	106.936	79.044	92.9929
07	E8	3316	1777	22.3173	108.336	77.94	91.6941
07	F1	3248	2000	23.8029	115.548	82.65	97.2353
07	F2	2223	1381	21.4231	103.996	82.766	97.3718
07	F3	2377	1425	21.149	102.665	84.14	98.9882
07	F4	2375	1358	20.9038	101.475	82.99	97.6353
07	F5	9888	3691	15.0769	73.1889	25.467	29.9612
07	F6	2601	1407	20.5385	99.7013	83.511	98.2482
07	F7	3071	1883	19.8221	96.2239	80.404	94.5929
07	F8	6812	3092	17.9327	87.0519	66.559	78.3047
07	G1	3312	2097	22.7885	110.624	84.072	98.9082
07	G2	3444	1951	23.8942	115.991	81.394	95.7576
07	G3	2427	1409	21.7019	105.349	83.463	98.1918
07	G4	2109	1283	18.7644	91.0894	83.009	97.6576
07	G5	2488	1525	20.0337	97.2507	86.033	101.215
07	G6	2038	1234	19.5288	94.8002	83.712	98.4847
07	G7	2069	1279	20.8558	101.242	85.145	100.171
07	G8	2074	1226	20.2404	98.2543	85.073	100.086
07	H1	4021	2281	19.0962	92.6998	76.808	90.3624
07	H2	7566	3037	23.5817	114.474	67.764	79.7224
07	H3	6251	2491	21.1731	102.782	67.363	79.2506
07	H4	2855	1460	19.4471	94.4035	79.589	93.6341
07	H5	2369	1452	21.4231	103.996	84.917	99.9024
07	H6	3003	1728	21.1779	102.805	80.671	94.9071
07	H7	1841	1178	19.4279	94.3101	85.399	100.469
07	H8	3394	1907	22.226	107.893	81.489	95.8694
08	A1	1962	1295	27.3077	100.353	85.56	98.3448
08	A2	2399	1376	27.125	99.682	81.759	93.9759
08	A3	1979	1172	28.125	103.357	83.447	95.9161
08	A4	2037	1204	26.8702	98.7456	84.302	96.8989
08	A5	2538	1518	29.3606	107.898	80.237	92.2264
08	A6	1778	1151	20.6058	75.7244	84.622	97.2667
08	A7	1867	917	13.3558	49.0813	67.067	77.0885
08	A8	2720	1623	27.7933	102.138	81.454	93.6253
08	B1	3375	1811	26.0385	95.689	80.398	92.4115
08	B2	3285	1317	27.4808	100.989	75.247	86.4908
08	B3	2260	1177	27.0625	99.4523	80.459	92.4816
08	B4	1891	1057	25.0337	91.9965	83.444	95.9126
08	B5	2777	1448	26.274	96.5548	78.936	90.731
08	B6	1689	947	25.4231	93.4276	81.732	93.9448
08	B7	2242	1286	27.1394	99.735	79.938	91.8828
08	B8	2224	1174	28.3846	104.311	80.324	92.3264
08	C1	1571	905	26.8125	98.5336	83.094	95.5103
08	C2	2056	1123	25.7356	94.576	78.629	90.3782
08	C3	1312	866	23.726	87.1908	87.644	100.74
08	C4	2322	814	7.00962	25.7597	36.609	42.0793
08	C5	1486	902	24.8558	91.3428	87.14	100.161
08	C6	1368	795	24.0962	88.5512	85.409	98.1713
08	C7	1822	1054	25.8365	94.947	85.674	98.4759
08	C8	2375	1474	25.4423	93.4982	84.396	97.0069
08	D1	3230	1536	27.9183	102.597	74.74	85.908
08	D2	2444	1327	27.774	102.067	79.352	91.2092
08	D3	1816	1016	26.3221	96.7314	84.252	96.8414
08	D4	2017	1156	26.9231	98.9399	84.083	96.6471
08	D5	2231	1041	27.1587	99.8057	80.115	92.0862
08	PBS ctr	336	229	4.32692	15.9011	71.179	81.8149
08	DMSO ctr	531	232	4.75	17.4558	68.966	79.2713
08	fMLP ctr	2050	1182	27.2115	100	87.31	100.356
08	E1	1717	1082	28.0721	103.163	87.061	100.07
08	E2	1610	940	25.625	94.1696	82.872	95.2552
08	E3	1490	999	22.9183	84.2226	87.487	100.56
08	E4	1160	787	22.2452	81.7491	85.006	97.708
08	E5	1319	816	22.7163	83.4806	85.172	97.8989
08	E6	1497	877	24.0962	88.5512	80.502	92.531
08	E7	1784	1110	23.9087	87.8622	83.874	96.4069
08	E8	1755	1066	22.9615	84.3816	85.835	98.6609
08	F1	1776	1164	25.9567	95.3887	84.966	97.6621
08	F2	1418	877	24.7644	91.0071	85.633	98.4287
08	F3	2206	1245	24.2019	88.9399	84.578	97.2161
08	F4	1479	536	7.66346	28.1625	37.313	42.8885
08	F5	1506	861	23.7115	87.1378	83.159	95.5851
08	F6	1352	736	21.4567	78.8516	81.522	93.7034
08	F7	2295	1320	27.9135	102.58	82.197	94.4793
08	F8	2131	1308	24.9375	91.6431	83.028	95.4345
08	G1	2225	1416	26.1923	96.2544	81.285	93.431
08	G2	1228	774	25.2308	92.7208	86.693	99.6471
08	G3	1795	1045	21.8125	80.159	82.584	94.9241
08	G4	1520	897	21.9471	80.6537	82.497	94.8241
08	G5	3090	1149	16.3413	60.053	48.738	56.0207
08	G6	1378	940	19.3606	71.1484	86.064	98.9241
08	G7	2913	1648	27.6683	101.678	78.216	89.9034
08	G8	2632	1606	24.024	88.2862	81.88	94.1149
08	H1	2157	1330	27.6202	101.502	84.586	97.2253
08	H2	1278	756	27.3173	100.389	82.275	94.569
08	H3	2077	1152	24.6154	90.4594	80.469	92.4931
08	H4	1088	568	14.024	51.5371	72.359	83.1713
08	H5	1776	990	18.226	66.9788	80.707	92.7667
08	H6	1371	770	24.976	91.7845	85.584	98.3724
08	H7	1927	1182	25.375	93.2509	82.995	95.3966
08	H8	2877	1507	27.1346	99.7173	77.969	89.6195
09	PBS ctr	554	318	6.37019	27.1072	67.61	76.8295
09	DMSO + fMLP ctr	1589	1070	19.0721	81.1579	86.449	98.2375
09	fMLP ctr	1256	793	23.5	100	87.768	99.7364
09	A4	1377	829	24.3558	103.642	85.042	96.6386
09	A5	1364	858	20	85.1064	81.352	92.4455
09	A6	1260	898	21.6971	92.3282	89.198	101.361
09	A7	1707	1082	23.7788	101.187	85.952	97.6727
09	A8	1822	1159	22.8125	97.0745	85.332	96.9682
09	B1	3025	1246	26.1538	111.293	71.669	81.442
09	B2	3349	1336	19.5865	83.347	69.611	79.1034
09	B3	1984	1189	20.6538	87.8887	79.983	90.8898
09	B4	2068	1076	20.9038	88.9525	78.717	89.4511
09	B5	2119	1185	24.2788	103.314	83.376	94.7455
09	B6	2003	857	18.649	79.3576	74.679	84.8625
09	B7	1395	932	20.1442	85.7201	84.764	96.3227
09	B8	1709	910	24.2788	103.314	83.407	94.7807
09	C1	1281	843	20.8173	88.5843	87.07	98.9432
09	C2	3175	1683	28.3077	120.458	76.53	86.9659
09	C3	1448	936	24.2115	103.028	86.538	98.3386
09	C4	962	615	21.2933	90.6097	87.967	99.9625
09	C5	1449	828	23.4087	99.6113	84.42	95.9318
09	C6	1487	726	21.7981	92.7578	82.231	93.4443
09	C7	1436	760	22.3846	95.2537	84.079	95.5443
09	C8	1981	1160	22.5385	95.9083	86.293	98.0602
09	D1	1835	1051	22.6154	96.2357	86.679	98.4989
09	D2	1969	1086	22.375	95.2128	84.53	96.0568
09	D3	1302	860	21.6394	92.0827	87.209	99.1011
09	D4	1381	827	21.2644	90.4869	81.258	92.3386
09	D5	1740	867	20.6971	88.0728	77.278	87.8159
09	D6	1734	887	25.2933	107.631	83.315	94.6761
09	D7	1748	1092	20.4038	86.8249	82.967	94.2807
09	D8	1380	732	22.8942	97.4223	82.514	93.7659
09	E1	1166	766	19.875	84.5745	90.339	102.658
09	E2	1203	715	21.0577	89.6072	83.776	95.2
09	E3	1080	727	21.75	92.5532	88.996	101.132
09	E4	1449	863	20.6587	87.9092	82.271	93.4898
09	E5	998	677	20.2212	86.0475	86.411	98.1943
09	E6	1214	653	18.7933	79.9714	79.173	89.9693
09	E7	1444	748	20.2981	86.3748	77.941	88.5693
09	E8	1863	951	21.2548	90.446	76.341	86.7511
09	F1	1215	708	22.9856	97.811	81.073	92.1284
09	F2	1220	730	19.726	83.9403	81.37	92.4659
09	F3	1081	585	17.4615	74.3044	80	90.9091
09	F4	989	535	18.7308	79.7054	79.626	90.4841
09	F5	1188	781	21.0769	89.689	86.172	97.9227
09	F6	1204	651	19.4856	82.9173	79.57	90.4205
09	F7	1643	1031	19.0192	80.9329	82.25	93.4659
09	F8	1422	838	19.2596	81.9558	84.964	96.55
09	G1	2796	1706	25.6779	109.268	82.356	93.5864
09	G2	1049	619	21.3846	90.9984	81.906	93.075
09	G3	862	548	19.9519	84.9018	87.591	99.5352
09	G4	1282	787	21.899	93.1874	81.703	92.8443
09	G5	896	601	20.4087	86.8453	84.859	96.4307
09	G6	703	467	18.0144	76.6571	88.223	100.253
09	G7	1476	787	18.149	77.23	79.67	90.5341
09	G8	1653	1043	21.6683	92.2054	82.55	93.8068
09	H1	1423	799	25.1731	107.119	80.225	91.1648
09	H2	1562	834	25.0673	106.669	83.094	94.425
09	H3	1521	904	26.0433	110.822	84.845	96.4148
09	H4	2392	1367	24.5625	104.521	80.029	90.942
09	H5	1518	792	24.9856	106.322	80.429	91.3966
09	H6	1995	1230	25.6154	109.002	85.203	96.8216
09	H7	1272	798	20.3894	86.7635	85.84	97.5455
09	H8	2804	1516	24.9567	106.199	78.958	89.725
10	A1	1654	1110	23.8702	117.265	86.036	100.042
10	A2	1592	865	23.976	117.785	84.277	97.9965
10	A3	1011	633	19.6058	96.3155	81.675	94.9709
10	A4	1558	998	21.9135	107.652	85.972	99.9674
10	A5	2063	1233	21.4423	105.338	81.59	94.8721
10	A6	978	679	18.5481	91.1195	84.536	98.2977
10	A7	2393	1482	22.2788	109.447	83.333	96.8988
10	A8	5178	1846	16.1875	79.5229	44.962	52.2814
10	B1	3153	1359	21.7692	106.944	73.142	85.0488
10	B2	2335	1203	21.1827	104.062	79.302	92.2116
10	B3	2329	1172	22.0337	108.243	77.133	89.6895
10	B4	2127	1222	21.476	105.503	81.178	94.393
10	B5	1906	1147	19.4231	95.418	80.732	93.8744
10	B6	2047	913	21.3173	104.724	74.151	86.2221
10	B7	1758	1135	19.375	95.1819	82.203	95.5849
10	B8	1471	844	22.6346	111.195	84.597	98.3686
10	C1	1765	1138	20.9904	103.118	83.568	97.1721
10	C2	1067	683	17.1106	84.0576	80.673	93.8058
10	C3	1335	912	18.6827	91.7808	87.939	102.255
10	C4	1264	785	16.7788	82.428	81.274	94.5047
10	C5	1426	776	13.6154	66.8871	65.464	76.1209
10	C6	1259	706	17.8606	87.7421	77.904	90.586
10	C7	1299	706	15.5433	76.3581	76.346	88.7744
10	C8	1056	629	16.875	82.9003	84.579	98.3477
10	D1	1916	1067	23.6683	116.273	80.412	93.5023
10	D2	1676	938	18.75	92.1115	79.424	92.3535
10	D3	1236	806	17.8173	87.5295	86.104	100.121
10	D4	1139	699	14.9038	73.2168	73.677	85.6709
10	D5	1733	938	18.0337	88.5923	76.013	88.3872
10	D6	1324	832	16.5096	81.1053	83.534	97.1326
10	D7	1541	891	16.1394	79.2867	75.645	87.9593
10	D8	1441	934	18.1154	88.9939	87.259	101.464
10	E1	2384	1587	24.6779	121.233	85.948	99.9395
10	E2	1574	983	20.1923	99.197	84.537	98.2988
10	E3	1763	1183	21.4663	105.456	88.757	103.206
10	E4	1183	673	19.5865	96.2211	79.643	92.6081
10	E5	1244	804	20.75	101.937	85.448	99.3581
10	E6	1317	700	19.6346	96.4573	82	95.3488
10	E7	2044	1155	22.2163	109.14	81.212	94.4326
10	E8	2644	1409	23.8462	117.147	78.779	91.6035
10	PBS ctr	885	426	5.08173	24.9646	56.573	65.7826
10	DMSO + fMLP ctr	1396	729	18.5048	90.9069	76.955	89.4826
10	fMLP ctr	1473	909	20.3558	100	85.809	99.7779
10	F4	1232	764	20.0144	98.3231	82.33	95.7326
10	F5	1846	1239	20.875	102.551	84.181	97.8849
10	F6	1280	817	19.8365	97.4492	81.151	94.3616
10	F7	1409	913	19.7933	97.2367	85.104	98.9581
10	F8	1650	912	20.5433	100.921	81.14	94.3488
10	G1	2763	1758	22.6442	111.242	82.196	95.5767
10	G2	1578	969	20.7356	101.866	86.687	100.799
10	G3	2647	1650	21.9856	108.007	82.606	96.0535
10	G4	1662	986	19.8365	97.4492	80.325	93.4012
10	G5	1593	1066	19.4279	95.4417	87.617	101.88
10	G6	435	201	3.07212	15.0921	72.139	83.8826
10	G7	3149	1527	11.625	57.1091	59.005	68.6105
10	G8	1886	1142	21.5769	105.999	83.975	97.6453
10	H1	1764	1074	22.2885	109.495	84.451	98.1988
10	H2	1912	1138	22.976	112.872	82.25	95.6395
10	H3	1529	915	19.2933	94.7803	79.344	92.2605
10	H4	1802	994	20.6587	101.488	78.873	91.7128
10	H5	1131	735	19.2644	94.6386	87.483	101.724
10	H6	1131	706	17.2019	84.5064	83.711	97.3384
10	H7	1283	782	17.7308	87.1044	77.494	90.1093
10	H8	2144	1206	21.899	107.581	79.436	92.3674
11	PBS ctr	799	423	6.71154	32.5803	64.066	76.269
11	DMSO + fMLP ctr	3337	1783	22.5817	109.62	77.622	92.4071
11	fMLP ctr	2006	1189	20.625	100.121	84.104	100.124
11	A4	2358	1357	20.2356	98.231	82.461	98.1679
11	A5	6572	1612	12.351	59.9561	36.29	43.2024
11	A6	1515	1009	18.4904	89.7591	87.215	103.827
11	A7	1878	1049	17.3558	84.2513	77.884	92.719
11	A8	3581	1986	19.2933	93.6566	75.831	90.275
11	B1	1073	459	10.7885	52.3712	71.242	84.8119
11	B2	3533	1703	19.5481	94.8936	74.105	88.2202
11	B3	3092	1667	22.7067	110.227	75.285	89.625
11	B4	2701	1458	22.75	110.437	78.532	93.4905
11	B5	2168	1230	22.7067	110.227	82.683	98.4321
11	B6	2315	1188	22.8029	110.694	78.788	93.7952
11	B7	2517	1521	21.0144	102.012	79.29	94.3929
11	B8	1729	1011	21.7885	105.769	84.669	100.796
11	C1	2220	1392	22.7548	110.46	85.345	101.601
11	C2	2205	1394	22.601	109.713	82.999	98.8083
11	C3	2374	1506	21.875	106.189	84.263	100.313
11	C4	2115	1387	22.6346	109.877	85.725	102.054
11	C5	2353	1425	19.4279	94.3101	85.193	101.42
11	C6	2267	1300	21.75	105.583	82.077	97.7107
11	C7	2137	1205	21.3221	103.505	81.328	96.819
11	C8	2410	1504	21.0962	102.409	84.907	101.08
11	D1	2812	1646	22.8029	110.694	82.26	97.9286
11	D2	1610	1026	20.1298	97.7175	84.893	101.063
11	D3	1924	1136	22.2308	107.916	85.915	102.28
11	D4	1806	1004	20.8125	101.032	80.578	95.9262
11	D5	2848	1393	21.1538	102.689	73.367	87.3417
11	D6	1987	1121	20.0962	97.5541	78.858	93.8786
11	D7	2358	1385	22.1587	107.566	84.477	100.568
11	D8	2867	1710	18.4183	89.4091	80.994	96.4214
11	E1	2247	1453	22.274	108.126	85.96	102.333
11	E2	4167	1957	20.9423	101.662	76.75	91.369
11	E3	1734	1169	22.3221	108.36	86.997	103.568
11	E4	1714	1146	19.9375	96.784	83.857	99.8298
11	E5	1819	1158	20.4952	99.4912	84.37	100.44
11	E6	1981	1174	20.0913	97.5308	81.431	96.9417
11	E7	1719	1032	19.3606	93.9834	81.492	97.0143
11	E8	4741	2554	19.0721	92.5831	75.529	89.9155
11	F1	1920	1225	22.6538	109.97	82.531	98.2512
11	F2	2355	1406	20.4231	99.1412	80.797	96.1869
11	F3	1562	917	20.3606	98.8378	81.897	97.4964
11	F4	1703	1029	19.7452	95.8504	79.786	94.9833
11	F5	1614	950	18.1106	87.9154	79.684	94.8619
11	F6	1747	1016	16.9087	82.0808	77.362	92.0976
11	F7	2116	1385	18.1923	88.3122	81.444	96.9571
11	F8	1999	1186	19.3173	93.7733	81.366	96.8643
11	G1	2176	1344	18.1202	87.9621	83.854	99.8262
11	G2	2186	1277	20.1635	97.8809	81.676	97.2333
11	G3	1561	890	20.875	101.335	75.056	89.3524
11	G4	1670	1015	19.6971	95.6171	79.507	94.6512
11	G5	1953	1187	20.1923	98.0209	84.499	100.594
11	G6	1417	944	20.0625	97.3908	83.263	99.1226
11	G7	1450	869	19.274	93.5633	80.322	95.6214
11	G8	1923	1118	20.7692	100.822	83.9	99.881
11	H1	1986	1114	19.6442	95.3603	78.546	93.5071
11	H2	2202	1311	21.7404	105.536	80.549	95.8917
11	H3	1771	1028	19.8365	96.2939	83.755	99.7083
11	H4	1962	1215	20.7452	100.705	84.609	100.725
11	H5	2156	1218	21.3365	103.575	82.02	97.6429
11	H6	1668	960	20.4471	99.2578	82.604	98.3381
11	H7	2384	1510	21.1971	102.899	82.781	98.5488
11	H8	3176	1795	22.8606	110.974	81.783	97.3607
12	A1	3180	1706	19.8029	95.7239	74.209	115.952
12	A2	4158	1694	19.1683	92.6563	69.303	108.286
12	A3	3842	1894	20.2404	97.8387	73.178	114.341
12	A4	3921	1964	19.7788	95.6077	73.982	115.597
12	A5	2721	1176	21.375	103.323	69.983	109.348
12	A6	3070	1462	18.5529	89.6816	75.239	117.561
12	A7	3128	1541	19.101	92.3309	71.188	111.231
12	A8	2967	1598	20.4087	98.6521	75.156	117.431
12	B1	3840	1430	19.8221	95.8169	67.133	104.895
12	B2	2752	1125	20.9375	101.208	70.133	109.583
12	B3	3745	1439	20.9663	101.348	63.794	99.6781
12	B4	3627	1577	23.8558	115.315	70.767	110.573
12	B5	2481	1139	19.8365	95.8866	73.31	114.547
12	B6	3920	1518	20.9519	101.278	67.194	104.991
12	B7	3448	1794	20.2308	97.7922	76.756	119.931
12	B8	2452	1218	20.3413	98.3267	72.003	112.505
12	C1	3845	1673	15.7933	76.3421	68.858	107.591
12	C2	3135	1341	21.1587	102.277	70.172	109.644
12	C3	3354	1288	14.4519	69.8582	58.23	90.9844
12	C4	2186	1304	22.2596	107.599	81.595	127.492
12	C5	2749	1369	19.3702	93.6323	75.822	118.472
12	C6	3016	1199	22.2067	107.344	71.143	111.161
12	C7	3358	1447	21.8654	105.694	69.247	108.198
12	C8	2684	1286	20.9375	101.208	74.961	117.127
12	D1	3350	1302	18.8894	91.3084	65.207	101.886
12	D2	3504	1526	20.2548	97.9084	72.739	113.655
12	D3	2902	1436	19.0481	92.0753	74.025	115.664
12	D4	3638	1663	18.1154	87.5668	70.054	109.459
12	D5	3357	1204	21.1442	102.208	68.439	106.936
12	D6	3462	1589	18.8558	91.1457	72.813	113.77
12	D7	2228	1090	20.8702	100.883	75.963	118.692
12	D8	2797	1230	18.3173	88.5429	73.171	114.33
12	E1	2589	1328	20.7644	100.372	77.937	121.777
12	E2	2160	1035	21.0288	101.65	77.101	120.47
12	E3	2053	1159	20.6106	99.6282	82.399	128.748
12	E4	1791	915	21.2933	102.928	83.06	129.781
12	E5	2211	1190	21.4183	103.532	78.067	121.98
12	E6	2045	978	21.6106	104.462	77.505	121.102
12	E7	2234	1067	21.2837	102.882	76.195	119.055
12	E8	2384	1066	20.6106	99.6282	68.293	106.708
12	F1	2558	1328	19.7356	95.3986	76.732	119.894
12	F2	1756	902	21.3029	102.975	79.712	124.55
12	F3	2936	1305	20.8894	100.976	72.337	113.027
12	F4	2129	1058	21.0337	101.673	75.803	118.442
12	F5	2645	1284	19.9471	96.4211	71.417	111.589
12	F6	2212	1127	21.0288	101.65	74.8	116.875
12	F7	3484	1641	22.75	109.97	67.215	105.023
12	F8	3726	1751	20.8125	100.604	65.677	102.62
12	G1	1754	1026	20.976	101.394	83.041	129.752
12	G2	2517	1301	21.5337	104.09	78.324	122.381
12	G3	2051	1017	22.0769	106.716	76.401	119.377
12	G4	2280	1230	20.8942	100.999	76.911	120.173
12	G5	2040	955	20.5337	99.2563	70.471	110.111
12	G6	2400	1095	20.024	96.7929	67.397	105.308
12	G7	2269	1089	20.7788	100.442	75.023	117.223
12	G8	2531	1122	21.6875	104.834	70.499	110.155
12	H1	3153	1708	19.6683	95.0732	75.761	118.377
12	H2	2929	1504	20.8558	100.813	76.529	119.577
12	H3	2830	1318	21.0913	101.952	74.583	116.536
12	H4	3288	1357	20.6635	99.8838	64.996	101.556
12	H5	3229	1425	22.6106	109.296	71.228	111.294
12	PBS ctr	791	383	5.22596	25.2614	51.697	80.7766
12	DMSO + fMLP ctr	2737	1416	20.5288	99.2331	77.895	121.711
12	fMLP ctr	3799	1244	20.6875	100	63.907	99.8547
13	A1	3112	1865	18.9808	92.4157	79.088	97.6395
13	A2	3648	1523	14.149	68.8904	64.872	80.0889
13	A3	2315	1402	19.149	93.235	82.953	102.411
13	A4	2404	1446	21.1731	103.09	80.636	99.5506
13	A5	1842	1063	21.024	102.364	79.586	98.2543
13	A6	2446	1504	22.4712	109.41	84.043	103.757
13	A7	2572	1557	21.4087	104.237	79.512	98.163
13	A8	3126	1794	19.0337	92.6732	79.264	97.8568
13	B1	3822	1557	20.2548	98.6189	74.502	91.9778
13	B2	4304	1688	21.6683	105.501	68.483	84.5469
13	B3	3010	1709	18.6298	90.7069	74.956	92.5383
13	B4	1525	819	19.75	96.161	76.19	94.0617
13	B5	2843	1514	18.976	92.3923	74.571	92.063
13	B6	2076	1022	17.8221	86.7743	73.581	90.8407
13	B7	1931	1087	18.1298	88.2725	78.933	97.4481
13	B8	2711	1528	21.7933	106.11	79.712	98.4099
13	C1	2253	1303	21.7163	105.735	79.586	98.2543
13	C2	2819	1500	21.5817	105.08	78.4	96.7901
13	C3	2559	1583	21.601	105.173	83.007	102.478
13	C4	1623	1015	21.7981	106.133	85.813	105.942
13	C5	1879	1112	21.6731	105.524	84.622	104.472
13	C6	2443	1315	22.625	110.159	82.129	101.394
13	C7	2525	1293	21.9135	106.695	80.124	98.9185
13	C8	2175	1274	21.8558	106.414	82.339	101.653
13	D1	3836	1662	21.0096	102.294	74.188	91.5901
13	D2	3067	1352	21.5	104.682	75.592	93.3235
13	D3	2103	1312	21.851	106.39	83.613	103.226
13	D4	2002	1031	21.5192	104.775	82.638	102.022
13	D5	2122	1146	21.2452	103.441	72.775	89.8457
13	D6	1488	858	20.649	100.538	80.653	99.5716
13	D7	2498	1413	20.4423	99.5318	84.572	104.41
13	D8	1969	1115	19.6779	95.8099	80.09	98.8765
13	E1	3719	1522	17.976	87.5234	64.258	79.3309
13	E2	2921	1694	20.8942	101.732	80.224	99.042
13	E3	2107	1379	21.9519	106.882	84.264	104.03
13	E4	1913	1155	21.9567	106.905	81.299	100.369
13	E5	2737	1452	16.8702	82.1395	70.868	87.4914
13	E6	2676	1619	21.5192	104.775	82.211	101.495
13	E7	2092	1172	21.8606	106.437	82.509	101.863
13	E8	3838	1919	22.3654	108.895	75.508	93.2198
13	F1	1736	1102	22.3077	108.614	85.027	104.972
13	F2	1659	920	21.8221	106.25	82.174	101.449
13	F3	2442	1412	22.5865	109.972	81.87	101.074
13	F4	1893	1055	21.7019	105.665	79.716	98.4148
13	F5	1882	1070	22.0529	107.374	83.084	102.573
13	fMLP ctr	1689	905	20.5385	100	81.215	100.265
13	DMSO + fMLP ctr	1646	921	18.8221	91.6433	76.873	94.9049
13	PBS ctr	1025	461	4.94231	24.0637	62.039	76.5914
13	G1	1981	1196	20.4712	99.6723	76.672	94.6568
13	G2	2169	1188	21.7115	105.712	79.63	98.3086
13	G3	2043	1227	21.476	104.565	80.929	99.9123
13	G4	1593	993	20.6154	100.375	81.974	101.202
13	G5	1765	1043	20.875	101.639	84.18	103.926
13	G6	1929	1166	19.7452	96.1376	82.161	101.433
13	G7	2671	1654	21.8798	106.531	81.862	101.064
13	G8	2629	1586	21.8798	106.531	82.787	102.206
13	H1	2206	1277	18.7404	91.2453	82.694	102.091
13	H2	2326	1374	21.6875	105.595	82.897	102.342
13	H3	1870	1095	21.2067	103.254	79.726	98.4272
13	H4	2705	1519	20.7452	101.007	79.855	98.5864
13	H5	2322	1265	21.7308	105.805	80.632	99.5457
13	H6	1938	1079	21.5288	104.822	81.557	100.688
13	H7	2803	1608	19.6442	95.6461	79.726	98.4272
13	H8	2699	1460	21.8221	106.25	81.986	101.217
14	A1	3252	1736	21.8365	96.127	78.168	93.0571
14	A2	2851	1539	22.7596	100.19	78.363	93.2893
14	A3	2378	1579	23.7885	104.72	86.89	103.44
14	A4	2224	1299	23.2885	102.519	81.909	97.5107
14	A5	3097	1847	22.8269	100.487	79.372	94.4905
14	A6	2714	1690	19.8654	87.4497	81.657	97.2107
14	A7	3650	2247	22.1587	97.545	83.89	99.869
14	A8	3010	1886	23.274	102.455	81.177	96.6393
14	B1	3219	1704	25.3221	111.471	78.58	93.5476
14	B2	3573	1891	25.3558	111.619	77.79	92.6071
14	B3	3656	1867	23.4135	103.069	74.826	89.0786
14	B4	2797	1572	23.2356	102.286	79.071	94.1321
14	B5	2239	1359	23.5481	103.661	83.517	99.425
14	B6	2817	1575	23.7452	104.529	79.365	94.4821
14	B7	3115	1877	23.0673	101.545	81.513	97.0393
14	B8	3425	1968	21.6298	95.2169	77.236	91.9476
14	C1	2335	1424	23.3894	102.963	82.444	98.1476
14	C2	4138	2275	23.5577	103.704	78.374	93.3024
14	C3	2511	1695	23.899	105.206	87.08	103.667
14	C4	1861	1278	22.2788	98.0741	87.011	103.585
14	C5	2965	1900	22.6635	99.7672	83.789	99.7488
14	C6	2618	1521	22.9615	101.079	81.591	97.1321
14	C7	3539	2158	23.0385	101.418	82.484	98.1952
14	C8	4089	2439	22.1538	97.5238	80.607	95.9607
14	D1	2773	1576	23.1779	102.032	78.109	92.9869
14	D2	5775	1890	16.7404	73.6931	52.434	62.4214
14	D3	1966	1242	21.4615	94.4762	85.668	101.986
14	D4	1620	818	5.37019	23.6402	38.753	46.1345
14	D5	2640	1389	23.2788	102.476	79.986	95.2214
14	PBS ctr	749	356	4.83654	21.291	76.685	91.2917
14	DMSO + fMLP ctr	2654	1657	22.0337	96.9947	82.981	98.7869
14	fMLP ctr	2836	1729	22.7163	100	83.864	99.8381
14	E1	1933	1214	20.4567	90.0529	82.702	98.4548
14	E2	3811	2161	23.1538	101.926	79.084	94.1476
14	E3	2586	1757	21.8173	96.0423	86.682	103.193
14	E4	1947	1136	22.4712	98.9206	83.451	99.3464
14	E5	2682	1775	22.2596	97.9894	86.648	103.152
14	E6	3013	1869	22.6683	99.7884	84.751	100.894
14	E7	3181	1815	22.2115	97.7778	78.678	93.6643
14	E8	2900	1639	22.0433	97.037	76.937	91.5917
14	F1	1681	1105	21.3702	94.0741	84.253	100.301
14	F2	2890	1664	22.9183	100.889	81.911	97.5131
14	F3	3212	1854	23.4615	103.28	80.421	95.7393
14	F4	2838	1638	23.2115	102.18	80.891	96.2988
14	F5	2694	1625	22.4519	98.836	82.031	97.656
14	F6	2732	1644	22.6202	99.5767	81.569	97.106
14	F7	3029	1767	22.5144	99.1111	76.344	90.8857
14	F8	3991	2253	22.976	101.143	77.142	91.8357
14	G1	3052	1977	22.7212	100.021	83.612	99.5381
14	G2	3113	1925	22.7404	100.106	82.39	98.0833
14	G3	2269	1345	22.6538	99.7249	82.974	98.7786
14	G4	2089	1334	21.9808	96.7619	84.183	100.218
14	G5	2176	1340	22.1971	97.7143	84.478	100.569
14	G6	2181	1363	21.8173	96.0423	84.74	100.881
14	G7	2693	1524	22.5673	99.3439	78.806	93.8167
14	G8	2669	1607	23.1058	101.714	83.136	98.9714
14	H1	3416	1853	18.9663	83.4921	73.394	87.3738
14	H2	2575	1570	22.3942	98.582	81.529	97.0583
14	H3	2508	1494	23.2308	102.265	81.794	97.3738
14	H4	2795	1632	20.4423	89.9894	81.066	96.5071
14	H5	2143	1312	21.6298	95.2169	80.716	96.0905
14	H6	2139	1393	20.6923	91.0899	84.135	100.161
14	H7	2411	1482	22.7837	100.296	86.032	102.419
14	H8	2278	1292	22.3846	98.5397	82.972	98.7762
15	PBS ctr	578	305	7.50962	32.1201	69.18	80.4419
15	DMSO + fMLP ctr	3018	1576	23.476	100.411	79.378	92.3
15	fMLP ctr	1886	1213	23.3798	100	86.397	100.462
15	A4	2113	1258	24.1202	103.167	84.42	98.1628
15	A5	3169	1799	23.9471	102.426	82.379	95.7895
15	A6	2014	1340	23.1058	98.8279	85.746	99.7047
15	A7	2470	1513	22.2644	95.2293	83.146	96.6814
15	A8	2572	1542	23.2788	99.5682	84.047	97.7291
15	B1	2223	1139	23.5481	100.72	78.227	90.9616
15	B2	2851	1479	24.0433	102.838	79.784	92.7721
15	B3	3571	1779	23.4135	100.144	71.669	83.336
15	B4	2769	1557	23.6202	101.028	80.796	93.9488
15	B5	2773	1572	21.8846	93.6048	77.926	90.6116
15	B6	2656	1365	23.0481	98.5811	78.681	91.4895
15	B7	1771	955	22.8269	97.6352	83.77	97.407
15	B8	2388	1332	22.1971	94.9414	79.505	92.4477
15	C1	1832	1141	22.625	96.7715	81.157	94.3686
15	C2	1847	1106	22.1442	94.7152	81.555	94.8314
15	C3	1208	778	22.4952	96.2163	86.375	100.436
15	C4	1520	986	22.7837	97.4501	86.004	100.005
15	C5	1558	824	22.726	97.2034	81.553	94.8291
15	C6	2068	1032	20.7067	88.5667	79.942	92.9558
15	C7	1990	999	22.9038	97.9642	76.276	88.693
15	C8	2593	1519	22.3221	95.476	81.435	94.6919
15	D1	2813	1507	23.399	100.082	80.624	93.7488
15	D2	1762	951	22.4231	95.9079	79.18	92.0698
15	D3	960	647	13.6538	58.4002	82.535	95.9709
15	D4	2264	1370	23.2308	99.3625	83.285	96.843
15	D5	2304	1192	20.3077	86.86	74.832	87.014
15	D6	1523	894	22.8942	97.9231	85.459	99.3709
15	D7	1728	1048	22.1587	94.7769	83.206	96.7512
15	D8	1572	930	20.3894	87.2095	83.656	97.2744
15	E1	2090	1247	23.0144	98.4372	82.358	95.7651
15	E2	2033	1179	22.5673	96.5248	81.001	94.1872
15	E3	1488	1064	23.6394	101.11	85.714	99.6674
15	E4	1937	1158	22.6923	97.0594	84.111	97.8035
15	E5	2030	1284	21.7548	93.0496	85.592	99.5256
15	E6	2262	1252	22.3221	95.476	81.15	94.3605
15	E7	1690	848	22.0913	94.489	80.66	93.7907
15	E8	2197	1281	22.6442	96.8538	83.997	97.6709
15	F1	2053	1291	23.024	98.4783	83.888	97.5442
15	F2	2010	1148	22.6442	96.8538	82.143	95.5151
15	F3	1859	1031	22.7981	97.5118	78.274	91.0163
15	F4	1813	1002	22.0288	94.2217	80.639	93.7663
15	F5	1700	1017	22.9038	97.9642	80.531	93.6407
15	F6	1828	1036	21.9183	93.7487	80.019	93.0453
15	F7	2219	1428	22	94.0983	82.353	95.7593
15	F8	2862	1676	22.6346	96.8127	84.606	98.3791
15	G1	2042	1160	22.0962	94.5096	77.759	90.4174
15	G2	1946	1150	22.8413	97.6969	81.478	94.7419
15	G3	1960	1096	22.1298	94.6535	81.934	95.2721
15	G4	1804	1129	21.6587	92.6383	81.931	95.2686
15	G5	1514	916	21.6106	92.4327	81.223	94.4453
15	G6	1418	876	21.5096	92.0008	85.959	99.9523
15	G7	1837	1167	21.3125	91.1577	80.891	94.0593
15	G8	1933	1257	20.8798	89.307	82.498	95.9279
15	H1	1896	1222	22.7163	97.1622	85.27	99.1512
15	H2	2329	1442	23.1971	99.2186	85.021	98.8616
15	H3	1849	1173	22.399	95.8051	84.655	98.436
15	H4	2212	1422	23.649	101.152	81.153	94.364
15	H5	2561	1285	23.3846	100.021	77.821	90.4895
15	H6	2229	1329	22.9231	98.0465	83.822	97.4674
15	H7	2990	1889	22.0096	94.1394	82.901	96.3965
15	H8	2929	1687	22.4423	95.9901	80.913	94.0849
16	A1	1500	974	20.9231	94.547	82.238	94.5264
16	A2	1709	960	23.6971	107.082	80.417	92.4333
16	A3	1909	1275	24.6635	111.449	85.333	98.0839
16	A4	1489	944	23.9856	108.386	84.534	97.1655
16	A5	1825	1212	24.2308	109.494	84.901	97.5874
16	A6	1411	948	23.5625	106.474	87.342	100.393
16	A7	2219	1352	25.101	113.426	86.464	99.3839
16	A8	1419	867	21.5673	97.4582	80.738	92.8023
16	B1	3056	1162	23.2115	104.888	70.224	80.7172
16	B2	2182	986	22.8702	103.346	76.572	88.0138
16	B3	2074	1122	23.1731	104.714	77.54	89.1264
16	B4	1954	1075	23.4904	106.148	82.977	95.3759
16	B5	1251	829	22.1442	100.065	83.595	96.0862
16	B6	1942	1125	23.851	107.778	83.289	95.7345
16	B7	2412	1328	22.2115	100.369	82.756	95.1218
16	B8	1812	1110	23.3798	105.648	83.604	96.0966
16	C1	1957	1215	24.2933	109.776	86.337	99.2379
16	C2	1337	872	21.7548	98.3055	81.537	93.7207
16	C3	1168	784	23.4135	105.801	90.561	104.093
16	C4	1701	1100	21.5913	97.5668	87.091	100.105
16	C5	1631	1001	23.2837	105.214	86.513	99.4402
16	C6	1552	925	22.1827	100.239	83.135	95.5575
16	C7	1437	889	22.2596	100.587	82.79	95.1609
16	C8	3618	1547	18.8413	85.1401	72.01	82.7701
16	D1	2460	1138	21.0577	95.1553	74.868	86.0552
16	D2	1508	864	21.8173	98.5879	78.588	90.331
16	D3	2064	1141	23.2981	105.279	82.384	94.6943
16	D4	1340	789	23.3173	105.366	87.072	100.083
16	D5	2518	1331	21.8269	98.6313	73.929	84.9759
16	PBS ctr	670	405	6.13942	27.7428	70.864	81.4529
16	DMSO + fMLP ctr	1584	1029	21.4231	96.8064	83.673	96.1759
16	fMLP ctr	1348	854	22.1298	100	86.885	99.8678
16	E1	1339	899	22.8702	103.346	85.317	98.0655
16	E2	1501	919	23.4231	105.844	82.699	95.0563
16	E3	1395	948	22.4423	101.412	85.865	98.6954
16	E4	1284	863	22.0625	99.6959	84.357	96.9621
16	E5	1357	788	23.0721	104.258	84.518	97.1471
16	E6	1836	1025	22.4135	101.282	81.268	93.4115
16	E7	1497	848	23.3125	105.344	85.967	98.8126
16	E8	2318	1230	23.0673	104.236	82.358	94.6644
16	F1	1771	1127	24	108.451	85.271	98.0126
16	F2	1257	819	22.2596	100.587	85.104	97.8207
16	F3	1673	1066	22.9327	103.628	85.741	98.5529
16	F4	1600	947	22.3269	100.891	82.893	95.2793
16	F5	1543	941	21.851	98.74	84.91	97.5977
16	F6	1642	991	21.6106	97.6537	84.662	97.3126
16	F7	1325	847	21.375	96.5892	81.582	93.7724
16	F8	2226	1113	21.8894	98.9138	77.538	89.1241
16	G1	2124	1379	23.3606	105.562	85.932	98.7724
16	G2	1611	1022	22.8798	103.389	80.92	93.0115
16	G3	1400	874	22.7067	102.607	85.812	98.6345
16	G4	2023	1202	22.774	102.911	80.449	92.4701
16	G5	1375	865	22.149	100.087	84.162	96.7379
16	G6	1409	973	22.2212	100.413	83.967	96.5138
16	G7	2131	1336	22.476	101.564	83.009	95.4126
16	G8	2211	1316	23.1058	104.41	81.459	93.631
16	H1	2022	1242	24.1202	108.994	81.723	93.9345
16	H2	2060	1226	24.3173	109.885	83.605	96.0977
16	H3	1642	967	23.3125	105.344	83.557	96.0425
16	H4	1661	973	22.5192	101.76	82.014	94.269
16	H5	976	652	21.2885	96.1981	86.656	99.6046
16	H6	1308	797	22.8029	103.041	85.445	98.2126
16	H7	1534	946	21.5288	97.2844	83.192	95.623
16	H8	2463	1482	23.1442	104.584	82.659	95.0103
17	PBS ctr	680	338	6.67308	28.8565	64.497	82.6885
17	DMSO + fMLP ctr	1875	796	22.5385	97.4636	79.774	102.274
17	fMLP ctr	1628	901	23.125	100	78.135	100.173
17	A4	1481	713	23.7308	102.62	78.962	101.233
17	A5	1968	923	22.5769	97.6299	73.131	93.7577
17	A6	1225	704	23.5769	101.954	84.375	108.173
17	A7	1086	609	23.5625	101.892	78.818	101.049
17	A8	1540	860	23.9375	103.514	77.791	99.7321
17	B1	3101	1047	23.3029	100.769	70.583	90.491
17	B2	2628	1000	21.0625	91.0811	73.4	94.1026
17	B3	3585	1224	19.7837	85.5509	64.461	82.6423
17	B4	2632	1153	21.5625	93.2432	76.236	97.7385
17	B5	2013	952	20.6923	89.4802	71.324	91.441
17	B6	2797	1000	21.1779	91.58	68.5	87.8205
17	B7	1411	687	21.2115	91.7256	74.527	95.5474
17	B8	2024	1133	21.0385	90.9771	75.993	97.4269
17	C1	1693	833	22.4423	97.0478	80.672	103.426
17	C2	1731	718	20.6875	89.4595	73.677	94.4577
17	C3	1087	559	12.8558	55.5925	65.474	83.941
17	C4	1214	665	19.9615	86.3202	72.03	92.3462
17	C5	1314	631	19.8702	85.9252	68.621	87.9756
17	C6	2641	924	20.4087	88.2536	61.688	79.0872
17	C7	4642	1758	21.0481	91.0187	62.799	80.5115
17	C8	4509	1551	19.9471	86.2578	64.152	82.2462
17	D1	2486	956	22.3221	96.5281	70.188	89.9846
17	D2	2281	1065	23.7452	102.682	80	102.564
17	D3	1724	793	20.2933	87.7547	75.41	96.6795
