# Supplementary material for: ComplexEye: a multi-lens array microscope for high-throughput embedded immune cell migration analysis
Source: Nat Commun. 2023 Dec 11;14:8103. doi: 10.1038/s41467-023-43765-3 (PMC10713721; doi:10.1038/s41467-023-43765-3)
Supplement: Supplementary file 15 — Source data [file 41467_2023_43765_MOESM15_ESM.xlsx]

## Sheet: Figure 3a
Figure 3a
% moving cells ComplexEye			PBS	fMLP	CXCL1	CXCL8		% moving cells Leica			PBS	fMLP	CXCL1	CXCL8
(single donor, quadruplicates)			65	77	69	82					44	76	50	80
			64	81	65	76
			57	81	46	82
			42	88	47	90
speed [µm/min] ComplexEye			PBS	fMLP	CXCL1	CXCL8		speed [µm/min] Leica			PBS	fMLP	CXCL1	CXCL8
(single donor, quadruplicates)			8	21	8	17					8	18	9	14
			7	20	9	16
			8	21	8	17
			7	19	8	16

## Sheet: Figure 3b
Figure 3b
% moving cells		PBS	fMLP	CXCL1	CXCL8
(single donor, 16-fold repetition)		73.4	82.8	74.6	85.9
		61.8	80.7	66.2	79.1
		64.3	85.3	74.3	77.8
		68.5	84.3	58.2	81.4
		65.1	83.8	66.6	81.3
		59.2	84.4	54.2	84.5
		57.8	82.9	64.9	78.7
		60.5	82.4	69.5	77.4
		59.1	80.3	68.7	80.7
		69.2	83.6	70.5	78.6
		53	84.7	67.1	79.7
		71.1	82.6	66.8	80.3
		67	82.9	70.1	81.5
		57.6	81.5	63.7	84.5
		64.6	81.7	66.2	80.4
		62.8	82	72.3	80.1
speed [µm/min]		PBS	fMLP	CXCL1	CXCL8
(single donor, 16-fold repetition)		6	21	7.7	17.8
		5.7	21.7	6.1	18.4
		6.5	20.6	6.3	16.5
		5.6	22.1	6.8	17.1
		5.5	21.1	6.7	16.9
		5.9	19.3	5.6	15.8
		6.3	20	6.3	16.2
		5.8	22	7.3	17.1
		5.1	20.4	6.6	16.7
		4.9	20.6	5.9	17.3
		5.4	20.9	6	16.8
		5.3	21.4	6.6	14.9
		5.8	20.5	5.9	16.5
		6.2	21	6.2	15.5
		5.5	21.5	5.7	15.5
		5.3	21.3	5.7	16.5

## Sheet: Figure 3c
Figure 3c
% moving cells	Donor	PBS	fMLP	CXCL1	CXCL8
(16 individual donors)	1	58.5	86.2	50	82
	2	51	85.7	45.9	81.1
	3	53.9	86.6	60.2	83.4
	4	50	79.31	55.76	82.29
	5	48.96	81.37	51.66	85.21
	6	47.53	90.02	37.1	82.65
	7	52.66	85.66	60.25	86.25
	8	47.9	86.3	56.08	85.22
	9	53.11	85.88	45.49	82.04
	10	51.28	85	49.07	85.16
	11	47.06	82.4	51.56	83.53
	12	58.6	81.87	58.27	85.14
	13	52	86.39	47.43	81.19
	14	45.62	84.23	34.76	83.56
	15	63.39	85.83	55.17	84.15
	16	52.68	84.58	47	81.55
speed [µm/min]	Donor	PBS	fMLP	CXCL1	CXCL8
(16 individual donors)	1	7.5	23.2019	6.65865	14.9279
	2	6.73077	25.399	6.84615	12.0096
	3	6.97596	23.4423	7.61058	17.1298
	4	6.77885	23.5481	7.23077	16.7212
	5	6.48558	24.0769	6.78365	15.7885
	6	6.47596	21.976	6.55288	14.7067
	7	6.50962	19.625	6.73558	17.1875
	8	6.45673	22.5721	6.49038	17.6923
	9	6.59135	20.4904	6.78846	15.6154
	10	6.44231	20.5144	7.13942	16.1394
	11	6.57212	20.5817	6.87019	16.0385
	12	6.57692	22.9279	6.71635	17.1923
	13	7.8125	24.1442	6.50481	19.0096
	14	6.84135	24.1779	7.00481	18.8702
	15	7.75962	21.0625	7.24038	16.6635
	16	6.77404	18.3125	6	15.6106

## Sheet: Figure 3d
Figure 3d
Energy [W/h]		64-well ComplexEye	16-well ComplexEye	4-well Leica
		3	11	99

## Sheet: Figure 4b
Figure 4b
speed [µm/min]		Round	Well	relative speed
		1	PBS ctr	0.25834
		1	DMSO ctr	0.239783
		1	fMLP ctr	1
		1	A4	1.14324
		1	A5	1.10592
		1	A6	1.13136
		1	A7	1.11009
		1	A8	1.14679
		1	B1	1.12886
		1	B2	1.08007
		1	B3	1.01626
		1	B4	0.979149
		1	B5	1.01334
		1	B6	1.03294
		1	B7	1.03315
		1	B8	1.13699
		1	C1	1.1299
		1	C2	1.02294
		1	C3	1.09008
		1	C4	0.962677
		1	C5	0.932861
		1	C6	0.966222
		1	C7	0.93995
		1	C8	1.08382
		1	D1	1.13157
		1	D2	0.854254
		1	D3	1.02877
		1	D4	0.946414
		1	D5	0.712677
		1	D6	1.08611
		1	D7	1.07381
		1	D8	1.06464
		1	E1	1.14074
		1	E2	1.07048
		1	E3	1.0148
		1	E4	1.06568
		1	E5	1.05317
		1	E6	1.02043
		1	E7	0.926188
		1	E8	1.03044
		1	F1	1.12198
		1	F2	1.04003
		1	F3	1.08841
		1	F4	0.183903
		1	F5	0.964762
		1	F6	0.841535
		1	F7	0.996038
		1	F8	1.0834
		1	G1	1.10717
		1	G2	1.08424
		1	G3	1.04671
		1	G4	1.07986
		1	G5	0.967681
		1	G6	0.872811
		1	G7	1.04525
		1	G8	1.00292
		1	H1	1.09237
		1	H2	0.879691
		1	H3	1.01543
		1	H4	1.07027
		1	H5	1.05296
		1	H6	0.73603
		1	H7	1.00438
		1	H8	1.03107
		2	A1	1.02301
		2	A2	1.03633
		2	A3	1.11143
		2	A4	1.11344
		2	A5	1.11849
		2	A6	1.06641
		2	A7	1.06964
		2	A8	1.00606
		2	B1	0.578321
		2	B2	1.03896
		2	B3	1.14191
		2	B4	1.04966
		2	B5	1.03189
		2	B6	1.06096
		2	B7	1.07711
		2	B8	1.09467
		2	C1	1.09891
		2	PBS ctr	0.240816
		2	DMSO ctr	0.227695
		2	fMLP ctr	1
		2	C5	1.03654
		2	C6	0.952967
		2	C7	0.954784
		2	C8	1.0002
		2	D1	1.08841
		2	D2	0.791885
		2	D3	0.972547
		2	D4	1.04078
		2	D5	0.971134
		2	D6	0.982438
		2	D7	0.975979
		2	D8	1.02079
		2	E1	1.14029
		2	E2	1.00848
		2	E3	1.01635
		2	E4	0.945297
		2	E5	1.05026
		2	E6	0.975172
		2	E7	1.00101
		2	E8	0.986677
		2	F1	0.872426
		2	F2	1.07287
		2	F3	0.99677
		2	F4	1.00606
		2	F5	1.0765
		2	F6	1.01433
		2	F7	1.10597
		2	F8	1.1084
		2	G1	1.10698
		2	G2	1.04481
		2	G3	1.03169
		2	G4	1.03391
		2	G5	1.00686
		2	G6	0.994146
		2	G7	0.986677
		2	G8	1.05692
		2	H1	0.917844
		2	H2	1.06742
		2	H3	0.845377
		2	H4	0.936819
		2	H5	1.04441
		2	H6	0.914009
		2	H7	0.947113
		2	H8	1.01312
		3	A1	not evaluable
		3	A2	1.07517
		3	A3	1.09736
		3	A4	0.983315
		3	A5	0.855336
		3	A6	0.938761
		3	A7	0.903374
		3	A8	0.903007
		3	B1	0.940411
		3	B2	0.995966
		3	B3	1.00073
		3	B4	0.93711
		3	PBS ctr	0.246791
		3	DMSO ctr	0.227539
		3	fMLP ctr	1
		3	B8	0.907591
		3	C1	0.930693
		3	C2	0.918775
		3	C3	0.766593
		3	C4	0.979098
		3	C5	0.841034
		3	C6	0.909241
		3	C7	0.940594
		3	C8	0.939861
		3	D1	0.975981
		3	D2	0.864136
		3	D3	0.926843
		3	D4	1.0077
		3	D5	0.990649
		3	D6	0.857719
		3	D7	0.866887
		3	D8	0.887789
		3	E1	0.983498
		3	E2	0.846901
		3	E3	0.807847
		3	E4	0.817198
		3	E5	0.967547
		3	E6	0.895856
		3	E7	0.878805
		3	E8	0.874221
		3	F1	1.01173
		3	F2	0.414191
		3	F3	0.975248
		3	F4	0.955079
		3	F5	0.985332
		3	F6	0.916392
		3	F7	0.901357
		3	F8	0.870737
		3	G1	0.980931
		3	G2	0.888339
		3	G3	0.927393
		3	G4	0.757792
		3	G5	0.922259
		3	G6	0.611478
		3	G7	0.844701
		3	G8	0.92996
		3	H1	0.970664
		3	H2	0.940227
		3	H3	0.952879
		3	H4	0.865787
		3	H5	0.962596
		3	H6	0.908691
		3	H7	0.920425
		3	H8	0.851669
		4	A1	not evaluable
		4	A2	not evaluable
		4	A3	not evaluable
		4	A4	not evaluable
		4	A5	0.981016
		4	A6	0.959264
		4	A7	0.808978
		4	A8	0.905478
		4	B1	0.964801
		4	B2	0.861578
		4	B3	0.934151
		4	B4	1.00079
		4	B5	0.439786
		4	B6	0.496144
		4	B7	0.967767
		4	B8	0.856832
		4	C1	0.956496
		4	C2	0.896777
		4	C3	0.853273
		4	C4	0.938501
		4	C5	0.941467
		4	C6	0.940479
		4	C7	0.969349
		4	C8	0.967767
		4	D1	0.898359
		4	D2	0.941072
		4	D3	0.958473
		4	D4	0.916354
		4	D5	0.949179
		4	D6	0.864346
		4	D7	0.967174
		4	D8	0.947597
		4	E1	0.930591
		4	E2	0.933953
		4	E3	0.821633
		4	E4	0.909432
		4	E5	0.913585
		4	E6	0.931382
		4	E7	0.88333
		4	E8	0.900336
		4	PBS ctr	0.222068
		4	DMSO ctr	0.214554
		4	fMLP ctr	1
		4	F4	0.961637
		4	F5	0.95353
		4	F6	0.989322
		4	F7	0.986949
		4	F8	0.98774
		4	G1	0.927625
		4	G2	0.942258
		4	G3	0.926439
		4	G4	0.940676
		4	G5	0.821633
		4	G6	0.957287
		4	G7	0.893415
		4	G8	0.966185
		4	H1	0.770022
		4	H2	0.918133
		4	H3	0.945224
		4	H4	0.949575
		4	H5	0.914574
		4	H6	0.964604
		4	H7	0.91932
		4	H8	0.939094
		5	A1	not evaluable
		5	A2	not evaluable
		5	A3	0.411738
		5	A4	0.882169
		5	A5	0.851149
		5	A6	0.920553
		5	A7	0.929926
		5	A8	0.851372
		5	B1	not evaluable
		5	B2	not evaluable
		5	B3	1.0337
		5	B4	0.99509
		5	B5	1.00089
		5	B6	1.03013
		5	B7	1.01852
		5	B8	1.04954
		5	C1	0.875697
		5	C2	0.966748
		5	C3	0.956706
		5	C4	0.885517
		5	C5	1.0212
		5	C6	0.958045
		5	C7	0.955144
		5	C8	0.931042
		5	D1	0.921892
		5	D2	0.913189
		5	D3	0.918545
		5	D4	0.895782
		5	D5	0.960277
		5	D6	0.943539
		5	D7	0.954474
		5	D8	0.91185
		5	E1	0.914082
		5	E2	1.0058
		5	E3	0.952689
		5	E4	1.00134
		5	E5	0.994644
		5	E6	1.02388
		5	E7	0.983709
		5	E8	0.966972
		5	F1	0.902477
		5	F2	0.987949
		5	F3	0.970319
		5	F4	0.927472
		5	F5	0.923901
		5	F6	0.93796
		5	F7	0.903816
		5	F8	0.916313
		5	G1	1.01718
		5	G2	1.0116
		5	G3	0.970319
		5	G4	1.01138
		5	G5	1.00915
		5	G6	0.992636
		5	G7	0.887748
		5	G8	0.307521
		5	H1	0.94778
		5	H2	0.667708
		5	H3	0.826378
		5	H4	1.03816
		5	H5	1.00513
		5	PBS ctr	0.29547
		5	DMSO ctr	0.320687
		5	fMLP ctr	1
		6	A1	0.990347
		6	A2	0.98759
		6	A3	1.08798
		6	A4	0.83701
		6	A5	1.18092
		6	PBS ctr	0.397683
		6	DMSO ctr	0.415885
		6	fMLP ctr	1
		6	B1	1.06398
		6	B2	1.23166
		6	B3	1.11031
		6	B4	1.21925
		6	B5	0.832874
		6	B6	1.10149
		6	B7	0.879482
		6	B8	0.988141
		6	C1	1.09873
		6	C2	0.868174
		6	C3	1.11004
		6	C4	1.05102
		6	C5	0.993178
		6	C6	1.20601
		6	C7	1.12272
		6	C8	1.1481
		6	D1	0.942361
		6	D2	1.26586
		6	D3	1.20518
		6	D4	1.28627
		6	D5	1.12107
		6	D6	1.13403
		6	D7	1.12659
		6	D8	1.06288
		6	E1	1.21125
		6	E2	1.21318
		6	E3	1.25593
		6	E4	1.11473
		6	E5	1.26917
		6	E6	1.16933
		6	E7	1.25152
		6	E8	1.14617
		6	F1	1.16685
		6	F2	1.107
		6	F3	1.09211
		6	F4	1.07419
		6	F5	1.06674
		6	F6	0.992278
		6	F7	0.958356
		6	F8	0.95615
		6	G1	1.15554
		6	G2	1.00083
		6	G3	1.18505
		6	G4	0.983729
		6	G5	0.696084
		6	G6	1.06067
		6	G7	0.979868
		6	G8	1.00883
		6	H1	1.01462
		6	H2	1.08522
		6	H3	0.983453
		6	H4	1.15085
		6	H5	0.894374
		6	H6	1.13844
		6	H7	1.01544
		6	H8	1.03751
		7	A1	0.633635
		7	A2	1.11861
		7	A3	1.12911
		7	A4	1.02198
		7	A5	1.05046
		7	A6	0.959205
		7	A7	0.971107
		7	A8	1.0745
		7	B1	1.15175
		7	B2	1.01895
		7	B3	1.01918
		7	B4	0.902259
		7	B5	0.910661
		7	B6	1.01475
		7	B7	1.11464
		7	B8	1.01218
		7	C1	1.02292
		7	C2	0.991645
		7	C3	0.98301
		7	C4	1.085
		7	C5	0.941701
		7	C6	1.03062
		7	C7	1.1039
		7	C8	1.09853
		7	PBS ctr	0.223814
		7	DMSO ctr	0.29593
		7	fMLP ctr	0.99888
		7	D4	1.12794
		7	D5	0.899459
		7	D6	1.13261
		7	D7	0.797003
		7	D8	1.06983
		7	E1	1.02082
		7	E2	1.14404
		7	E3	1.05139
		7	E4	0.955237
		7	E5	1.05559
		7	E6	0.970174
		7	E7	1.06936
		7	E8	1.08336
		7	F1	1.15548
		7	F2	1.03996
		7	F3	1.02665
		7	F4	1.01475
		7	F5	0.731889
		7	F6	0.997013
		7	F7	0.962239
		7	F8	0.870519
		7	G1	1.10624
		7	G2	1.15991
		7	G3	1.05349
		7	G4	0.910894
		7	G5	0.972507
		7	G6	0.948002
		7	G7	1.01242
		7	G8	0.982543
		7	H1	0.926998
		7	H2	1.14474
		7	H3	1.02782
		7	H4	0.944035
		7	H5	1.03996
		7	H6	1.02805
		7	H7	0.943101
		7	H8	1.07893
		8	A1	1.00353
		8	A2	0.99682
		8	A3	1.03357
		8	A4	0.987456
		8	A5	1.07898
		8	A6	0.757244
		8	A7	0.490813
		8	A8	1.02138
		8	B1	0.95689
		8	B2	1.00989
		8	B3	0.994523
		8	B4	0.919965
		8	B5	0.965548
		8	B6	0.934276
		8	B7	0.99735
		8	B8	1.04311
		8	C1	0.985336
		8	C2	0.94576
		8	C3	0.871908
		8	C4	0.257597
		8	C5	0.913428
		8	C6	0.885512
		8	C7	0.94947
		8	C8	0.934982
		8	D1	1.02597
		8	D2	1.02067
		8	D3	0.967314
		8	D4	0.989399
		8	D5	0.998057
		8	PBS ctr	0.159011
		8	DMSO ctr	0.174558
		8	fMLP ctr	1
		8	E1	1.03163
		8	E2	0.941696
		8	E3	0.842226
		8	E4	0.817491
		8	E5	0.834806
		8	E6	0.885512
		8	E7	0.878622
		8	E8	0.843816
		8	F1	0.953887
		8	F2	0.910071
		8	F3	0.889399
		8	F4	0.281625
		8	F5	0.871378
		8	F6	0.788516
		8	F7	1.0258
		8	F8	0.916431
		8	G1	0.962544
		8	G2	0.927208
		8	G3	0.80159
		8	G4	0.806537
		8	G5	0.60053
		8	G6	0.711484
		8	G7	1.01678
		8	G8	0.882862
		8	H1	1.01502
		8	H2	1.00389
		8	H3	0.904594
		8	H4	0.515371
		8	H5	0.669788
		8	H6	0.917845
		8	H7	0.932509
		8	H8	0.997173
		9	PBS ctr	0.271072
		9	DMSO + fMLP ctr	0.811579
		9	fMLP ctr	1
		9	A4	1.03642
		9	A5	0.851064
		9	A6	0.923282
		9	A7	1.01187
		9	A8	0.970745
		9	B1	1.11293
		9	B2	0.83347
		9	B3	0.878887
		9	B4	0.889525
		9	B5	1.03314
		9	B6	0.793576
		9	B7	0.857201
		9	B8	1.03314
		9	C1	0.885843
		9	C2	1.20458
		9	C3	1.03028
		9	C4	0.906097
		9	C5	0.996113
		9	C6	0.927578
		9	C7	0.952537
		9	C8	0.959083
		9	D1	0.962357
		9	D2	0.952128
		9	D3	0.920827
		9	D4	0.904869
		9	D5	0.880728
		9	D6	1.07631
		9	D7	0.868249
		9	D8	0.974223
		9	E1	0.845745
		9	E2	0.896072
		9	E3	0.925532
		9	E4	0.879092
		9	E5	0.860475
		9	E6	0.799714
		9	E7	0.863748
		9	E8	0.90446
		9	F1	0.97811
		9	F2	0.839403
		9	F3	0.743044
		9	F4	0.797054
		9	F5	0.89689
		9	F6	0.829173
		9	F7	0.809329
		9	F8	0.819558
		9	G1	1.09268
		9	G2	0.909984
		9	G3	0.849018
		9	G4	0.931874
		9	G5	0.868453
		9	G6	0.766571
		9	G7	0.7723
		9	G8	0.922054
		9	H1	1.07119
		9	H2	1.06669
		9	H3	1.10822
		9	H4	1.04521
		9	H5	1.06322
		9	H6	1.09002
		9	H7	0.867635
		9	H8	1.06199
		10	A1	1.17265
		10	A2	1.17785
		10	A3	0.963155
		10	A4	1.07652
		10	A5	1.05338
		10	A6	0.911195
		10	A7	1.09447
		10	A8	0.795229
		10	B1	1.06944
		10	B2	1.04062
		10	B3	1.08243
		10	B4	1.05503
		10	B5	0.95418
		10	B6	1.04724
		10	B7	0.951819
		10	B8	1.11195
		10	C1	1.03118
		10	C2	0.840576
		10	C3	0.917808
		10	C4	0.82428
		10	C5	0.668871
		10	C6	0.877421
		10	C7	0.763581
		10	C8	0.829003
		10	D1	1.16273
		10	D2	0.921115
		10	D3	0.875295
		10	D4	0.732168
		10	D5	0.885923
		10	D6	0.811053
		10	D7	0.792867
		10	D8	0.889939
		10	E1	1.21233
		10	E2	0.99197
		10	E3	1.05456
		10	E4	0.962211
		10	E5	1.01937
		10	E6	0.964573
		10	E7	1.0914
		10	E8	1.17147
		10	PBS ctr	0.249646
		10	DMSO + fMLP ctr	0.909069
		10	fMLP ctr	1
		10	F4	0.983231
		10	F5	1.02551
		10	F6	0.974492
		10	F7	0.972367
		10	F8	1.00921
		10	G1	1.11242
		10	G2	1.01866
		10	G3	1.08007
		10	G4	0.974492
		10	G5	0.954417
		10	G6	0.150921
		10	G7	0.571091
		10	G8	1.05999
		10	H1	1.09495
		10	H2	1.12872
		10	H3	0.947803
		10	H4	1.01488
		10	H5	0.946386
		10	H6	0.845064
		10	H7	0.871044
		10	H8	1.07581
		11	PBS ctr	0.325803
		11	DMSO + fMLP ctr	1.0962
		11	fMLP ctr	1.00121
		11	A4	0.98231
		11	A5	0.599561
		11	A6	0.897591
		11	A7	0.842513
		11	A8	0.936566
		11	B1	0.523712
		11	B2	0.948936
		11	B3	1.10227
		11	B4	1.10437
		11	B5	1.10227
		11	B6	1.10694
		11	B7	1.02012
		11	B8	1.05769
		11	C1	1.1046
		11	C2	1.09713
		11	C3	1.06189
		11	C4	1.09877
		11	C5	0.943101
		11	C6	1.05583
		11	C7	1.03505
		11	C8	1.02409
		11	D1	1.10694
		11	D2	0.977175
		11	D3	1.07916
		11	D4	1.01032
		11	D5	1.02689
		11	D6	0.975541
		11	D7	1.07566
		11	D8	0.894091
		11	E1	1.08126
		11	E2	1.01662
		11	E3	1.0836
		11	E4	0.96784
		11	E5	0.994912
		11	E6	0.975308
		11	E7	0.939834
		11	E8	0.925831
		11	F1	1.0997
		11	F2	0.991412
		11	F3	0.988378
		11	F4	0.958504
		11	F5	0.879154
		11	F6	0.820808
		11	F7	0.883122
		11	F8	0.937733
		11	G1	0.879621
		11	G2	0.978809
		11	G3	1.01335
		11	G4	0.956171
		11	G5	0.980209
		11	G6	0.973908
		11	G7	0.935633
		11	G8	1.00822
		11	H1	0.953603
		11	H2	1.05536
		11	H3	0.962939
		11	H4	1.00705
		11	H5	1.03575
		11	H6	0.992578
		11	H7	1.02899
		11	H8	1.10974
		12	A1	0.957239
		12	A2	0.926563
		12	A3	0.978387
		12	A4	0.956077
		12	A5	1.03323
		12	A6	0.896816
		12	A7	0.923309
		12	A8	0.986521
		12	B1	0.958169
		12	B2	1.01208
		12	B3	1.01348
		12	B4	1.15315
		12	B5	0.958866
		12	B6	1.01278
		12	B7	0.977922
		12	B8	0.983267
		12	C1	0.763421
		12	C2	1.02277
		12	C3	0.698582
		12	C4	1.07599
		12	C5	0.936323
		12	C6	1.07344
		12	C7	1.05694
		12	C8	1.01208
		12	D1	0.913084
		12	D2	0.979084
		12	D3	0.920753
		12	D4	0.875668
		12	D5	1.02208
		12	D6	0.911457
		12	D7	1.00883
		12	D8	0.885429
		12	E1	1.00372
		12	E2	1.0165
		12	E3	0.996282
		12	E4	1.02928
		12	E5	1.03532
		12	E6	1.04462
		12	E7	1.02882
		12	E8	0.996282
		12	F1	0.953986
		12	F2	1.02975
		12	F3	1.00976
		12	F4	1.01673
		12	F5	0.964211
		12	F6	1.0165
		12	F7	1.0997
		12	F8	1.00604
		12	G1	1.01394
		12	G2	1.0409
		12	G3	1.06716
		12	G4	1.00999
		12	G5	0.992563
		12	G6	0.967929
		12	G7	1.00442
		12	G8	1.04834
		12	H1	0.950732
		12	H2	1.00813
		12	H3	1.01952
		12	H4	0.998838
		12	H5	1.09296
		12	PBS ctr	0.252614
		12	DMSO + fMLP ctr	0.992331
		12	fMLP ctr	1
		13	A1	0.924157
		13	A2	0.688904
		13	A3	0.93235
		13	A4	1.0309
		13	A5	1.02364
		13	A6	1.0941
		13	A7	1.04237
		13	A8	0.926732
		13	B1	0.986189
		13	B2	1.05501
		13	B3	0.907069
		13	B4	0.96161
		13	B5	0.923923
		13	B6	0.867743
		13	B7	0.882725
		13	B8	1.0611
		13	C1	1.05735
		13	C2	1.0508
		13	C3	1.05173
		13	C4	1.06133
		13	C5	1.05524
		13	C6	1.10159
		13	C7	1.06695
		13	C8	1.06414
		13	D1	1.02294
		13	D2	1.04682
		13	D3	1.0639
		13	D4	1.04775
		13	D5	1.03441
		13	D6	1.00538
		13	D7	0.995318
		13	D8	0.958099
		13	E1	0.875234
		13	E2	1.01732
		13	E3	1.06882
		13	E4	1.06905
		13	E5	0.821395
		13	E6	1.04775
		13	E7	1.06437
		13	E8	1.08895
		13	F1	1.08614
		13	F2	1.0625
		13	F3	1.09972
		13	F4	1.05665
		13	F5	1.07374
		13	fMLP ctr	1
		13	DMSO + fMLP ctr	0.916433
		13	PBS ctr	0.240637
		13	G1	0.996723
		13	G2	1.05712
		13	G3	1.04565
		13	G4	1.00375
		13	G5	1.01639
		13	G6	0.961376
		13	G7	1.06531
		13	G8	1.06531
		13	H1	0.912453
		13	H2	1.05595
		13	H3	1.03254
		13	H4	1.01007
		13	H5	1.05805
		13	H6	1.04822
		13	H7	0.956461
		13	H8	1.0625
		14	A1	0.96127
		14	A2	1.0019
		14	A3	1.0472
		14	A4	1.02519
		14	A5	1.00487
		14	A6	0.874497
		14	A7	0.97545
		14	A8	1.02455
		14	B1	1.11471
		14	B2	1.11619
		14	B3	1.03069
		14	B4	1.02286
		14	B5	1.03661
		14	B6	1.04529
		14	B7	1.01545
		14	B8	0.952169
		14	C1	1.02963
		14	C2	1.03704
		14	C3	1.05206
		14	C4	0.980741
		14	C5	0.997672
		14	C6	1.01079
		14	C7	1.01418
		14	C8	0.975238
		14	D1	1.02032
		14	D2	0.736931
		14	D3	0.944762
		14	D4	0.236402
		14	D5	1.02476
		14	PBS ctr	0.21291
		14	DMSO + fMLP ctr	0.969947
		14	fMLP ctr	1
		14	E1	0.900529
		14	E2	1.01926
		14	E3	0.960423
		14	E4	0.989206
		14	E5	0.979894
		14	E6	0.997884
		14	E7	0.977778
		14	E8	0.97037
		14	F1	0.940741
		14	F2	1.00889
		14	F3	1.0328
		14	F4	1.0218
		14	F5	0.98836
		14	F6	0.995767
		14	F7	0.991111
		14	F8	1.01143
		14	G1	1.00021
		14	G2	1.00106
		14	G3	0.997249
		14	G4	0.967619
		14	G5	0.977143
		14	G6	0.960423
		14	G7	0.993439
		14	G8	1.01714
		14	H1	0.834921
		14	H2	0.98582
		14	H3	1.02265
		14	H4	0.899894
		14	H5	0.952169
		14	H6	0.910899
		14	H7	1.00296
		14	H8	0.985397
		15	PBS ctr	0.321201
		15	DMSO + fMLP ctr	1.00411
		15	fMLP ctr	1
		15	A4	1.03167
		15	A5	1.02426
		15	A6	0.988279
		15	A7	0.952293
		15	A8	0.995682
		15	B1	1.0072
		15	B2	1.02838
		15	B3	1.00144
		15	B4	1.01028
		15	B5	0.936048
		15	B6	0.985811
		15	B7	0.976352
		15	B8	0.949414
		15	C1	0.967715
		15	C2	0.947152
		15	C3	0.962163
		15	C4	0.974501
		15	C5	0.972034
		15	C6	0.885667
		15	C7	0.979642
		15	C8	0.95476
		15	D1	1.00082
		15	D2	0.959079
		15	D3	0.584002
		15	D4	0.993625
		15	D5	0.8686
		15	D6	0.979231
		15	D7	0.947769
		15	D8	0.872095
		15	E1	0.984372
		15	E2	0.965248
		15	E3	1.0111
		15	E4	0.970594
		15	E5	0.930496
		15	E6	0.95476
		15	E7	0.94489
		15	E8	0.968538
		15	F1	0.984783
		15	F2	0.968538
		15	F3	0.975118
		15	F4	0.942217
		15	F5	0.979642
		15	F6	0.937487
		15	F7	0.940983
		15	F8	0.968127
		15	G1	0.945096
		15	G2	0.976969
		15	G3	0.946535
		15	G4	0.926383
		15	G5	0.924327
		15	G6	0.920008
		15	G7	0.911577
		15	G8	0.89307
		15	H1	0.971622
		15	H2	0.992186
		15	H3	0.958051
		15	H4	1.01152
		15	H5	1.00021
		15	H6	0.980465
		15	H7	0.941394
		15	H8	0.959901
		16	A1	0.94547
		16	A2	1.07082
		16	A3	1.11449
		16	A4	1.08386
		16	A5	1.09494
		16	A6	1.06474
		16	A7	1.13426
		16	A8	0.974582
		16	B1	1.04888
		16	B2	1.03346
		16	B3	1.04714
		16	B4	1.06148
		16	B5	1.00065
		16	B6	1.07778
		16	B7	1.00369
		16	B8	1.05648
		16	C1	1.09776
		16	C2	0.983055
		16	C3	1.05801
		16	C4	0.975668
		16	C5	1.05214
		16	C6	1.00239
		16	C7	1.00587
		16	C8	0.851401
		16	D1	0.951553
		16	D2	0.985879
		16	D3	1.05279
		16	D4	1.05366
		16	D5	0.986313
		16	PBS ctr	0.277428
		16	DMSO + fMLP ctr	0.968064
		16	fMLP ctr	1
		16	E1	1.03346
		16	E2	1.05844
		16	E3	1.01412
		16	E4	0.996959
		16	E5	1.04258
		16	E6	1.01282
		16	E7	1.05344
		16	E8	1.04236
		16	F1	1.08451
		16	F2	1.00587
		16	F3	1.03628
		16	F4	1.00891
		16	F5	0.9874
		16	F6	0.976537
		16	F7	0.965892
		16	F8	0.989138
		16	G1	1.05562
		16	G2	1.03389
		16	G3	1.02607
		16	G4	1.02911
		16	G5	1.00087
		16	G6	1.00413
		16	G7	1.01564
		16	G8	1.0441
		16	H1	1.08994
		16	H2	1.09885
		16	H3	1.05344
		16	H4	1.0176
		16	H5	0.961981
		16	H6	1.03041
		16	H7	0.972844
		16	H8	1.04584
		17	PBS ctr	0.288565
		17	DMSO + fMLP ctr	0.974636
		17	fMLP ctr	1
		17	A4	1.0262
		17	A5	0.976299
		17	A6	1.01954
		17	A7	1.01892
		17	A8	1.03514
		17	B1	1.00769
		17	B2	0.910811
		17	B3	0.855509
		17	B4	0.932432
		17	B5	0.894802
		17	B6	0.9158
		17	B7	0.917256
		17	B8	0.909771
		17	C1	0.970478
		17	C2	0.894595
		17	C3	0.555925
		17	C4	0.863202
		17	C5	0.859252
		17	C6	0.882536
		17	C7	0.910187
		17	C8	0.862578
		17	C9	0.965281
		17	D1	1.02682
		17	D2	0.877547

## Sheet: Figure 5a
Figure 5a
% relative speed		Compound Name	%relative speed
		fMLP ctr	100
		PBS ctr	26.4
		R1 F4	18.2
		R2 B1	58
		R3 F2	41.6
		R4 B5	44
		R4 B6	49.8
		R5 A3	41.4
		R5 G8	30.7
		R8 A7	49.3
		R8 C4	25.7
		R8 F4	28.3
		R8 G5	59.9
		R8 H4	51.5
		R10 G6	15.2
		R10 G7	56.9
		R11 A5	60
		R11 B1	52.4
		R14 D4	23.8
		R14 D2	73.6

## Sheet: Figure 5b
Figure 5b
% relative activity		Compound Name	% relative activity
		fMLP ctr	100
		PBS ctr	78.5177
		R1 F4	64.4165
		R1 H2	72.9977
		R2 B1	64.7837
		R4 A7	72.5236
		R4 B5	58.9623
		R4 B6	79.4811
		R5 A3	68.693
		R5 G8	35.2584
		R6 G5	53.163
		R7 A1	61.1241
		R7 F5	29.8595
		R7 H2	79.3911
		R7 H3	78.9227
		R8 A7	76.8614
		R8 C4	41.9244
		R8 F4	42.7262
		R8 G5	55.7847
		R10 A8	52.4476
		R10 C5	76.3403
		R10 G6	15.9674
		R10 G7	10.6061
		R11 A5	43.1629
		R13 A3	79.9261
		R13 E1	79.1872
		R14 D2	62.4553
		R14 D4	46.2455
		R17 C6	79.0013

## Sheet: Figure 5c
Figure 5c
	Compound Name	% relative speed	% relative activity
Cluster 1	R3 F2	41.6	96.9
	R8 H4	51.5	90
	R11 B1	52.4	84.8
Cluster 2	R4 A7	81	72.5
	R6 G5	70	53.1
	R7 F5	73	30
	R7 H2	114	79.3
	R7 H3	103	78.9
	R10 A8	80	52.4
	R10 C5	67	76.3
	R13 A3	93	80
	R13 E1	88	79.2
	R14 D2	74	62.5
	R17 C6	88	79
Cluster 3	R1 F4	18.2	64.4
	R2 B1	58	64.8
	R4 B5	44	59
	R4 B6	50	79.5
	R5 A3	41	68.7
	R5 G8	31	35.3
	R8 A7	49	76.9
	R8 C4	26	41.9
	R8 F4	28	42.7
	R8 G5	60	55.8
	R10 G6	15	16
	R10 G7	57	10.6
	R11 A5	60	43.2
	R14 D2	24	46.2

## Sheet: Supplementary Figure 2
Supplementary Figure 2
		16 individual illuminations- Gray values
Gray values- ComplexEye Horizontal Illumination	Distance in pixels	A1	A2	A3	A4	B1	B2	B3	B4	C1	C2	C3	C4	D1	D2	D3	D4		Gray values- ComplexEye vertical Illumination		16 individual illuminations- Gray values
	0	114	84	126	116	127	140	130	99	164	102	106	95	144	118	103	123			Distance in pixels	A1	A2	A3	A4	B1	B2	B3	B4	C1	C2	C3	C4	D1	D2	D3	D4
	1	116	83	120	116	125	140	128	100	167	94	104	93	140	117	105	117			0	102	102	115	141	120	126	129	102	122	118	103	94	119	113	98	103
	2	115	86	122	119	125	139	128	101	162	95	104	94	141	116	106	117			1	108	106	119	150	124	124	128	103	125	122	105	94	120	114	95	108
	3	112	81	120	119	130	139	129	102	164	98	105	95	144	116	104	121			2	109	103	117	140	120	126	129	107	122	118	105	94	122	111	96	98
	4	113	86	123	117	128	138	130	102	163	97	106	93	142	116	104	126			3	108	105	119	150	126	127	129	104	123	126	104	93	122	114	93	110
	5	115	84	120	12	125	138	130	102	166	100	106	95	142	117	106	115			4	108	105	120	149	122	127	129	107	125	121	102	93	121	114	99	103
	6	115	87	125	121	131	137	130	102	160	102	104	95	143	118	105	120			5	109	104	118	149	126	131	128	107	123	123	103	95	120	112	96	108
	7	112	84	122	117	123	136	129	102	163	95	103	91	142	119	103	121			6	108	106	122	151	124	127	128	109	125	116	104	95	120	117	99	104
	8	113	86	122	118	126	134	132	98	159	100	104	95	141	117	109	123			7	108	102	123	148	123	130	125	107	121	124	104	95	120	115	98	107
	9	114	84	122	119	128	136	130	98	158	98	106	94	140	118	110	121			8	107	105	118	148	119	129	129	109	124	118	109	94	122	112	97	109
	10	116	86	122	119	127	138	130	99	159	98	104	94	141	118	107	123			9	107	105	119	153	124	128	124	107	123	121	105	93	120	111	93	107
	11	110	83	122	119	126	138	132	99	164	98	109	94	143	116	105	120			10	109	106	121	149	121	129	128	112	128	117	108	98	122	117	98	110
	12	115	89	124	12	126	137	133	99	155	99	105	95	143	116	106	126			11	109	107	121	154	125	129	125	108	123	123	104	95	124	110	95	110
	13	114	86	125	123	128	136	132	99	159	100	108	95	142	117	107	125			12	106	107	121	149	122	127	128	113	127	121	107	100	123	114	99	106
	14	118	89	126	122	128	137	132	100	160	99	105	95	143	118	105	126			13	108	106	120	151	126	127	123	108	121	124	102	94	122	112	95	106
	15	116	87	125	119	128	138	133	100	159	97	105	94	145	117	102	120			14	110	105	120	147	119	127	130	109	124	117	105	96	123	118	98	109
	16	112	87	125	124	126	137	130	101	160	101	105	94	137	116	106	126			15	107	104	120	151	125	128	125	106	122	125	101	93	123	113	95	106
	17	115	84	122	119	125	134	134	99	162	101	106	94	139	116	108	120			16	111	106	120	146	121	129	128	111	122	116	108	94	124	117	100	109
	18	117	86	124	122	125	133	134	101	163	101	107	93	137	116	105	124			17	110	104	120	150	125	130	124	106	123	123	101	94	120	112	94	107
	19	118	81	120	118	127	136	130	97	162	100	108	95	140	117	109	115			18	110	110	122	150	121	130	128	108	124	114	105	98	123	114	99	107
	20	117	86	126	12	128	138	131	102	160	99	108	96	140	119	107	126			19	109	106	122	149	124	129	124	102	124	122	102	93	119	110	96	108
	21	116	82	124	118	127	138	135	98	158	99	107	95	137	118	103	119			20	109	109	120	149	120	129	129	106	124	115	105	97	122	115	98	108
	22	116	85	124	123	125	137	134	100	159	99	107	94	139	115	106	126			21	108	104	119	148	124	129	126	103	124	124	100	92	119	112	95	110
	23	115	83	120	118	126	137	128	97	159	100	108	93	135	113	106	121			22	109	109	118	148	121	129	124	108	124	118	105	95	125	116	100	110
	24	116	88	126	123	125	135	133	100	161	98	106	94	139	114	108	126			23	109	105	118	149	125	126	123	105	124	122	105	91	123	112	95	106
	25	118	87	124	12	125	135	129	101	160	97	109	95	137	115	105	121			24	106	104	119	148	122	124	129	107	127	115	105	98	122	118	100	106
	26	116	89	125	122	125	135	131	99	161	100	106	91	139	115	104	126			25	108	103	118	149	126	126	125	104	126	125	103	94	121	114	95	107
	27	114	83	122	12	126	135	133	100	162	101	103	93	142	115	106	118			26	109	108	119	150	122	127	128	107	125	118	105	97	122	116	99	108
	28	114	88	125	125	127	135	131	98	161	97	106	93	139	117	107	127			27	110	103	121	149	125	127	123	103	123	123	100	92	123	111	96	109
	29	117	86	123	12	128	136	131	101	158	97	105	91	140	117	107	122			28	110	108	122	147	120	128	128	107	122	115	105	97	122	116	101	109
	30	117	88	124	12	128	136	133	98	156	99	102	94	140	116	106	128			29	110	103	119	147	125	129	126	103	121	124	100	93	121	111	96	108
	31	114	83	121	116	124	134	132	99	156	98	105	91	137	112	106	125			30	110	107	118	148	123	128	128	105	122	116	103	97	121	113	99	107
	32	115	87	126	12	126	132	135	104	157	97	105	96	138	117	105	126			31	111	106	120	149	126	128	118	101	122	122	101	92	121	113	95	106
	33	117	86	125	118	127	132	129	99	156	95	105	96	134	117	106	122			32	110	104	118	149	121	127	117	104	122	119	104	95	126	117	94	108
	34	119	89	127	12	126	132	132	102	156	95	105	95	139	116	103	123			33	110	102	117	148	124	127	125	102	121	120	100	91	120	113	93	109
	35	119	85	122	117	125	132	130	99	157	96	106	95	134	115	103	123			34	109	103	117	147	120	127	126	105	121	116	104	95	122	116	98	108
	36	119	89	128	124	126	133	134	102	155	99	107	95	142	115	105	125			35	108	104	117	149	124	124	126	100	122	124	100	92	119	112	93	108
	37	119	86	126	121	125	134	131	99	153	101	107	94	137	117	103	121			36	108	104	117	152	121	125	127	105	123	118	104	95	125	117	97	109
	38	117	90	128	123	123	133	135	104	155	100	106	93	142	117	101	122			37	108	104	116	151	125	127	127	101	123	118	100	92	121	113	93	110
	39	116	88	122	121	124	131	130	99	157	99	106	93	140	115	106	122			38	108	105	117	147	121	126	125	105	122	115	104	96	123	117	96	109
	40	118	90	126	121	123	135	134	101	153	102	105	94	138	116	102	123			39	108	102	118	147	123	124	123	103	121	122	100	93	121	112	94	108
	41	117	86	121	12	123	134	135	96	154	102	103	93	135	113	107	124			40	106	108	116	146	121	126	127	107	124	116	107	97	125	117	100	109
	42	117	91	126	119	125	136	133	100	155	101	105	93	139	115	105	123			41	107	103	118	152	124	127	124	102	121	122	101	95	121	114	96	107
	43	119	88	125	119	127	133	131	98	157	101	98	94	135	116	101	121			42	107	107	118	146	119	125	128	103	121	118	103	95	125	118	95	109
	44	119	90	128	12	126	138	131	100	157	101	106	94	139	114	104	123			43	108	103	118	149	124	123	122	101	123	119	100	95	122	115	95	110
	45	118	86	124	121	126	133	132	96	157	100	102	94	133	114	106	124			44	109	108	117	148	120	126	126	103	123	117	105	92	125	117	96	107
	46	118	90	128	121	128	135	133	101	157	99	107	94	137	116	104	124			45	111	104	116	152	124	129	126	101	122	124	101	93	121	112	94	106
	47	118	85	125	121	126	134	132	99	157	98	103	93	136	114	102	122			46	110	106	116	146	123	126	125	104	123	119	104	96	125	115	94	106
	48	118	88	125	122	125	137	135	103	155	99	106	94	134	111	102	126			47	107	101	116	150	124	127	122	101	126	122	101	95	120	109	94	105
	49	117	86	125	123	125	137	134	102	157	98	104	94	135	116	103	124			48	112	104	117	147	120	124	124	104	120	116	103	94	122	115	96	109
	50	121	89	124	123	126	136	136	101	156	101	103	93	135	115	104	125			49	110	105	117	147	124	125	121	101	119	119	98	92	119	112	94	106
	51	118	85	125	12	125	137	133	101	157	98	102	94	137	114	103	121			50	107	105	117	148	121	128	126	104	120	114	102	95	123	114	93	107
	52	122	91	126	122	124	137	138	102	158	102	103	94	136	116	100	125			51	108	105	117	150	127	126	120	100	122	116	100	91	119	111	94	107
	53	120	88	126	114	124	136	134	102	155	98	104	94	136	117	101	124			52	110	104	116	151	121	124	124	104	122	115	104	96	123	116	95	105
	54	122	92	125	12	126	133	136	100	153	101	103	93	133	115	103	125			53	108	104	116	150	122	125	124	100	121	122	98	91	119	110	96	108
	55	120	90	124	116	127	131	133	98	157	99	102	92	132	116	106	123			54	106	104	116	149	118	126	122	104	121	117	102	93	124	113	96	112
	56	119	89	127	122	124	133	137	102	155	101	105	92	134	113	100	124			55	106	104	116	150	124	126	125	101	122	120	99	91	121	112	94	107
	57	122	86	124	121	122	132	135	101	156	98	106	92	135	115	105	124			56	110	104	112	148	121	126	127	103	122	117	103	94	126	115	98	108
	58	120	91	129	121	123	131	134	101	153	98	104	93	137	115	104	125			57	111	104	113	150	125	127	126	101	121	121	99	94	122	114	94	106
	59	120	87	127	123	125	131	134	99	157	100	107	94	138	114	107	123			58	111	103	116	148	119	126	124	102	121	116	103	93	126	117	93	109
	60	116	88	130	122	125	132	135	98	153	101	104	94	138	114	99	124			59	109	105	117	154	121	126	123	103	119	121	99	93	121	113	93	104
	61	119	84	127	121	124	134	136	100	156	100	106	92	135	116	102	122			60	107	106	116	148	118	126	123	102	119	117	103	94	124	116	94	108
	62	118	89	131	122	124	135	136	100	153	100	103	93	135	114	101	123			61	106	106	116	151	123	126	124	102	120	120	99	93	119	112	95	103
	63	117	86	126	124	124	135	135	100	155	100	105	94	137	111	105	122			62	106	105	116	149	120	127	126	103	121	115	102	92	123	112	95	106
	64	118	89	127	122	122	135	136	99	154	101	104	93	136	116	106	123			63	106	103	113	153	119	126	126	102	122	120	97	93	119	109	97	104
	65	120	88	128	12	125	135	134	99	154	100	101	93	135	113	106	123			64	108	102	115	148	119	126	125	103	120	116	99	95	124	115	92	112
	66	121	91	130	123	123	135	134	99	159	102	104	93	134	114	103	125			65	107	103	113	152	124	127	124	101	120	119	99	91	122	113	94	110
	67	119	88	131	119	123	132	135	99	153	102	104	92	136	111	101	125			66	108	102	112	150	119	127	123	99	120	115	101	96	122	113	96	109
	68	119	92	131	123	126	132	136	99	156	99	107	92	136	115	104	124			67	108	102	113	152	124	126	124	99	120	119	103	92	120	111	97	107
	69	122	89	129	118	121	133	135	99	150	98	101	92	134	110	100	125			68	109	102	114	145	119	126	124	100	119	116	101	95	123	116	97	107
	70	122	91	127	119	123	133	134	100	154	100	102	93	135	114	98	123			69	109	102	115	149	122	125	124	101	119	120	101	90	122	113	96	108
	71	120	89	124	116	123	132	135	101	154	98	102	94	135	114	103	121			70	109	102	115	148	119	124	123	100	119	114	102	95	123	112	97	109
	72	118	91	128	124	126	134	135	102	152	100	105	96	137	112	103	124			71	109	101	112	151	123	124	122	99	120	117	100	91	120	111	97	106
	73	118	89	127	125	127	132	134	98	152	101	104	95	136	117	103	123			72	111	105	111	146	122	123	123	100	119	111	101	96	124	114	97	109
	74	119	92	129	123	124	131	137	104	149	101	102	93	134	115	104	123			73	111	103	112	152	122	122	124	98	122	117	101	94	121	112	96	108
	75	120	88	124	119	121	133	132	99	156	100	103	92	132	113	105	122			74	109	103	112	153	121	123	123	101	122	114	100	94	121	115	94	107
	76	121	92	127	119	121	135	137	108	152	100	104	94	131	112	103	122			75	108	103	114	152	120	126	123	97	120	115	100	93	120	110	94	105
	77	120	87	123	123	123	134	134	99	153	100	104	96	130	110	102	123			76	109	103	116	151	120	127	123	96	120	111	101	93	119	114	93	105
	78	119	89	128	124	123	132	136	104	150	101	104	94	130	109	103	120			77	110	105	114	149	120	127	121	101	119	118	101	93	119	109	93	104
	79	119	86	127	122	121	131	131	101	154	100	103	90	130	113	107	121			78	109	105	112	147	120	125	122	100	119	115	100	94	122	113	94	103
	80	120	90	128	118	122	134	136	102	150	100	103	93	132	112	103	124			79	107	101	114	148	116	124	124	98	123	115	98	94	121	111	93	103
	81	119	87	127	118	123	132	133	100	150	102	102	93	132	113	102	119			80	109	105	114	145	114	124	125	101	124	113	101	94	122	113	96	109
	82	118	89	126	119	124	133	136	103	152	101	103	93	132	114	102	126			81	109	103	114	148	118	125	124	98	121	118	98	91	120	111	93	108
	83	118	87	126	121	123	131	134	100	151	100	101	93	132	115	102	120			82	108	104	114	146	114	125	122	101	118	113	102	95	123	115	92	106
	84	119	92	127	124	122	132	134	105	152	100	103	92	131	114	102	123			83	109	104	113	149	120	124	122	102	119	115	99	89	121	110	92	106
	85	119	88	126	125	122	132	136	101	150	101	103	92	130	110	102	123			84	110	103	113	143	115	125	122	100	121	111	103	93	120	113	93	107
	86	118	92	126	125	122	134	131	104	150	101	104	92	130	111	103	122			85	110	105	114	147	118	127	123	100	123	116	99	89	118	110	94	108
	87	118	92	127	124	122	134	132	101	148	100	104	94	131	114	103	119			86	109	104	114	145	116	126	121	100	122	114	102	94	120	114	95	108
	88	120	89	130	121	123	135	134	102	149	100	101	92	133	112	102	126			87	108	102	114	149	120	123	118	96	121	115	98	90	118	113	96	108
	89	119	88	128	122	121	133	134	103	151	99	101	92	131	112	100	121			88	110	104	110	144	117	125	120	104	119	111	100	92	123	114	93	111
	90	116	93	131	123	124	132	133	102	149	102	102	92	130	111	98	127			89	109	103	109	150	122	128	121	100	120	116	97	93	120	112	93	107
	91	124	89	126	123	120	131	133	101	149	97	105	93	130	109	101	122			90	108	104	110	148	119	129	121	99	121	115	100	94	121	116	93	106
	92	124	92	129	123	122	131	133	106	150	101	105	93	130	109	100	123			91	107	103	111	151	123	128	123	93	122	119	102	95	118	112	92	106
	93	118	86	124	123	122	132	132	100	148	100	103	92	130	110	101	122			92	106	101	113	145	119	125	124	100	122	113	100	95	123	114	93	107
	94	121	89	127	124	125	132	132	105	151	103	102	92	129	111	100	120			93	105	102	114	149	124	121	123	97	121	116	102	94	120	110	93	109
	95	122	87	126	125	123	132	131	100	146	100	102	92	127	110	101	119			94	106	103	114	146	120	120	125	100	121	112	103	93	123	112	93	109
	96	122	92	130	125	124	131	130	104	152	101	104	93	129	111	105	122			95	107	103	114	146	118	126	125	100	120	117	97	93	121	108	94	106
	97	117	89	127	124	125	133	133	102	149	99	103	94	129	112	102	122			96	105	99	113	143	118	126	125	99	123	112	98	92	121	113	95	108
	98	119	92	130	126	124	132	132	104	151	101	100	93	129	112	99	120			97	107	101	112	150	117	125	123	98	122	115	100	92	119	110	94	106
	99	122	87	128	121	123	131	130	99	146	97	102	91	128	110	99	121			98	105	102	112	148	118	124	121	101	121	111	99	93	122	113	94	107
	100	119	91	133	126	123	131	130	102	149	101	102	91	128	110	101	123			99	106	102	112	151	118	122	122	95	120	115	101	92	117	108	90	108
	101	120	86	127	123	124	131	133	98	145	98	101	92	128	110	102	121			100	109	101	113	142	119	121	122	101	121	110	99	91	122	114	94	106
	102	122	88	129	126	125	131	134	101	147	102	102	93	129	111	101	119			101	109	102	113	144	119	123	123	98	122	114	99	93	119	110	94	107
	103	121	86	128	122	125	129	131	99	146	101	104	92	129	110	100	124			102	107	102	112	141	118	124	125	101	120	111	103	94	122	113	95	108
	104	120	91	129	123	125	129	134	103	147	98	100	89	129	110	98	123			103	107	102	111	148	123	124	120	97	119	116	98	92	118	111	92	107
	105	117	90	127	122	124	129	132	101	147	99	99	90	129	112	101	117			104	107	105	112	143	118	123	124	100	120	112	102	94	124	111	96	104
	106	117	92	130	126	124	130	134	101	148	99	100	91	127	111	101	123			105	107	102	111	149	119	123	119	98	120	115	99	90	122	110	94	108
	107	120	87	126	121	124	131	134	101	144	99	105	92	128	110	98	119			106	109	102	115	145	115	125	123	98	120	111	101	93	119	113	92	109
	108	121	90	131	123	124	130	130	101	147	99	105	90	129	110	98	124			107	110	103	115	149	119	124	119	99	120	116	96	90	119	109	91	107
	109	119	87	126	119	124	129	130	101	146	100	102	88	129	111	100	121			108	110	103	109	143	116	123	124	98	121	111	101	94	121	114	96	106
	110	116	91	128	124	124	129	133	101	149	100	100	88	130	110	100	120			109	108	104	111	148	120	121	120	98	121	114	97	90	122	110	91	109
	111	115	89	125	124	121	131	132	101	147	101	102	91	129	108	97	117			110	106	104	115	141	116	121	125	98	120	113	100	95	119	113	92	108
	112	119	91	127	129	121	128	135	100	147	101	103	90	128	111	100	115			111	106	101	112	142	120	122	123	94	119	116	98	91	117	112	94	105
	113	118	88	122	124	120	131	132	99	148	101	102	90	130	112	95	120			112	109	103	111	145	116	121	121	99	122	110	101	94	120	112	96	108
	114	118	90	127	125	121	129	130	100	144	103	100	90	130	111	102	116			113	106	104	111	148	119	121	122	99	121	117	99	93	119	110	93	108
	115	118	86	125	123	122	133	133	95	146	97	99	90	129	109	103	120			114	106	104	113	143	115	123	122	99	121	111	100	93	124	108	94	107
	116	119	92	128	129	122	127	135	99	143	101	98	90	128	109	100	119			115	109	103	114	146	119	124	120	100	121	116	102	94	120	107	95	106
	117	118	89	125	125	121	130	133	96	148	98	99	91	129	111	97	121			116	110	102	111	142	117	123	121	101	119	112	101	93	124	114	93	106
	118	116	91	129	127	120	127	131	100	145	101	101	91	129	110	101	115			117	108	103	112	146	121	123	123	101	119	112	101	94	120	108	92	106
	119	114	88	126	125	121	130	131	98	145	98	101	91	128	109	97	121			118	107	103	114	142	118	123	123	99	120	114	101	95	121	114	93	107
	120	120	89	127	125	123	129	130	102	145	98	102	88	128	109	99	118			119	108	101	114	144	120	123	122	98	118	113	99	94	115	110	93	109
	121	118	86	128	124	122	129	130	100	144	100	103	88	127	111	98	117			120	108	100	111	141	117	122	121	96	120	110	100	94	122	112	95	109
	122	118	91	128	128	120	130	130	103	141	99	103	90	130	111	99	116			121	109	103	111	149	116	122	122	97	122	115	101	92	119	108	95	107
	123	121	88	127	125	120	130	130	98	147	96	101	92	130	109	101	119			122	109	104	111	147	115	123	122	98	123	112	103	92	119	113	96	107
	124	122	92	126	128	121	130	130	102	144	96	99	92	127	109	101	120			123	109	103	112	144	114	123	122	98	123	116	97	93	119	108	97	108
	125	121	88	124	124	122	130	130	98	147	98	99	91	127	111	99	120			124	109	102	112	147	116	124	121	97	122	111	104	93	118	112	94	108
	126	120	91	123	127	121	129	129	101	143	99	101	89	129	111	99	120			125	109	102	112	146	117	124	120	97	121	115	98	94	120	108	93	108
	127	121	86	123	126	119	128	129	99	144	98	102	89	127	110	100	122			126	109	102	111	143	116	124	123	98	120	111	99	94	122	114	94	107
	128	117	93	126	129	121	130	130	99	144	98	100	92	127	113	100	117			127	108	101	111	149	118	126	123	99	120	115	100	91	121	111	92	105
	129	119	90	124	127	121	129	129	98	143	101	99	91	128	111	101	118			128	110	104	111	147	114	125	123	99	122	112	100	94	118	113	94	105
	130	120	92	126	128	120	128	130	97	144	101	96	90	128	110	102	117			129	109	103	109	148	117	124	123	100	122	116	99	92	122	112	90	106
	131	119	87	122	124	120	128	131	97	142	99	100	88	127	110	100	114			130	109	102	109	138	114	124	124	100	121	114	98	91	123	111	92	108
	132	118	92	127	131	120	128	131	98	144	99	97	88	127	105	98	116			131	108	103	110	145	118	124	124	99	119	121	99	92	120	110	93	109
	133	119	89	123	13	119	128	131	98	143	101	98	88	129	111	97	120			132	108	104	109	142	116	124	123	99	120	115	99	92	118	110	92	107
	134	119	92	126	131	116	127	130	98	145	100	97	88	129	106	99	119			133	107	104	111	145	120	123	122	98	120	115	99	92	119	110	92	106
	135	118	90	124	125	118	126	130	97	145	96	100	89	127	110	100	116			134	106	102	111	143	117	123	125	99	119	111	100	92	119	110	94	105
	136	117	92	127	128	117	129	131	100	143	100	101	90	128	109	99	120			135	105	100	109	143	119	122	122	100	120	112	99	94	118	110	95	106
	137	116	89	126	13	117	126	127	99	145	98	98	89	129	107	98	120			136	111	102	113	144	118	122	126	102	121	107	102	94	123	109	94	108
	138	116	91	125	133	118	128	127	97	142	97	98	88	129	106	99	120			137	110	101	112	147	118	121	120	99	121	110	99	92	119	111	93	109
	139	117	87	123	126	119	129	128	98	145	98	99	88	127	107	97	119			138	108	103	112	142	118	122	126	98	120	106	98	92	122	112	93	105
	140	117	93	125	128	119	126	127	99	140	99	99	89	127	109	100	118			139	107	104	111	148	116	123	118	95	119	113	98	92	118	111	94	108
	141	117	89	127	125	120	126	130	100	144	98	98	89	128	110	98	118			140	107	101	111	144	117	124	123	96	121	111	97	91	121	109	95	109
	142	118	91	128	128	119	127	131	100	142	99	99	89	127	108	100	119			141	108	101	111	147	120	124	120	98	121	114	100	92	117	109	93	105
	143	119	89	127	125	115	124	128	99	146	102	101	88	125	107	100	119			142	107	104	112	143	120	124	120	100	120	108	102	92	121	110	92	107
	144	119	92	127	131	114	126	129	100	143	99	99	90	128	111	102	116			143	106	103	112	147	119	123	121	97	122	113	101	90	119	112	93	105
	145	118	87	122	131	118	124	129	99	143	99	100	89	127	111	102	115			144	105	102	112	144	118	124	122	104	120	110	97	95	119	113	94	106
	146	116	90	126	13	119	124	129	99	142	98	99	88	127	110	103	117			145	106	101	111	143	119	124	124	99	120	115	96	92	118	108	94	108
	147	116	88	124	129	116	127	129	98	141	99	98	88	127	110	98	120			146	106	100	109	141	120	123	126	102	120	111	98	91	118	112	94	106
	148	117	91	126	127	117	127	129	99	141	100	98	89	127	110	100	120			147	106	101	109	145	119	123	124	99	120	115	99	92	117	109	94	105
	149	118	87	122	127	120	126	128	99	141	100	100	91	127	110	97	116			148	106	103	112	143	118	124	122	103	119	110	97	93	118	112	94	109
	150	120	91	127	126	119	124	127	98	140	99	100	90	127	108	99	114			149	107	104	111	143	118	123	119	98	120	114	98	93	118	107	94	108
	151	120	90	125	126	118	125	126	98	140	98	100	89	126	108	95	115			150	108	104	108	141	115	122	120	102	121	111	100	93	117	112	92	107
	152	118	92	121	134	117	124	129	97	141	99	100	89	125	107	98	119			151	109	103	108	143	115	125	122	99	122	113	99	93	116	111	91	109
	153	116	89	123	128	116	127	129	96	141	98	99	87	128	108	99	117			152	105	102	111	143	115	122	123	100	120	109	102	95	121	111	91	103
	154	114	91	125	126	116	127	128	99	143	102	99	90	129	109	97	117			153	107	102	110	145	116	122	123	98	121	113	97	92	118	107	92	107
	155	116	87	125	122	117	125	128	96	142	97	99	88	128	110	95	116			154	108	103	109	144	117	122	122	98	122	109	104	96	118	112	92	103
	156	116	93	124	128	118	125	127	100	140	100	100	88	126	109	96	113			155	109	102	108	144	117	122	122	98	122	113	100	92	118	108	93	110
	157	117	89	123	126	116	128	127	96	138	96	100	91	124	109	98	115			156	108	101	109	142	116	123	120	96	122	109	99	95	118	111	94	103
	158	117	91	125	128	115	127	128	99	140	100	100	87	125	109	99	117			157	107	100	109	144	117	123	119	97	121	114	94	92	120	108	94	107
	159	119	89	126	125	115	123	129	97	144	99	99	89	127	109	97	115			158	107	99	109	144	116	125	122	98	121	111	103	96	120	113	94	102
	160	114	93	125	128	117	125	129	99	141	97	101	93	127	111	100	118			159	107	99	109	145	118	121	121	97	120	114	101	94	119	110	95	104
	161	119	89	126	126	116	127	126	96	142	98	99	92	126	108	98	117			160	105	101	112	145	116	120	121	99	122	114	101	94	121	112	93	104
	162	120	92	127	129	118	127	126	99	142	100	97	90	126	106	98	117			161	108	101	111	150	116	120	121	99	121	115	98	91	120	111	93	106
	163	119	90	126	127	114	127	128	97	141	101	97	90	127	107	100	117			162	108	101	109	141	116	121	120	98	121	115	99	94	119	112	94	106
	164	118	92	124	133	116	125	125	101	140	101	97	91	127	108	100	117			163	108	101	108	144	118	121	120	97	121	114	100	90	118	113	93	106
	165	120	88	124	129	115	125	127	95	139	99	98	91	127	108	99	117			164	107	102	108	140	119	123	121	97	118	113	99	95	119	111	92	107
	166	120	91	125	13	117	125	128	96	138	98	98	88	126	108	98	117			165	108	103	109	145	118	124	123	98	118	114	99	91	120	111	93	107
	167	117	89	126	126	116	126	125	94	139	97	97	86	125	108	99	117			166	108	102	110	145	117	125	121	99	120	113	99	95	119	111	94	105
	168	118	91	126	129	113	126	126	97	142	100	97	91	128	110	99	115			167	107	101	111	143	118	124	123	99	119	114	99	93	118	109	94	106
	169	119	89	125	128	115	127	128	95	141	97	98	90	128	110	98	115			168	109	102	112	141	116	122	123	98	120	112	99	95	119	110	92	109
	170	120	90	125	129	112	127	127	98	141	100	98	91	127	104	98	114			169	109	102	111	145	116	123	122	95	121	114	98	94	119	108	93	107
	171	119	89	124	129	115	126	125	92	141	97	98	93	127	107	100	114			170	109	102	109	142	117	124	122	100	121	109	98	93	118	114	92	105
	172	119	92	123	128	118	126	124	95	140	101	98	92	126	110	95	114			171	108	102	108	147	117	122	123	99	119	114	97	93	116	109	93	105
	173	118	89	124	126	114	125	126	91	140	97	99	90	126	107	102	114			172	106	102	108	144	118	122	121	98	118	110	97	93	121	113	94	107
	174	117	88	124	127	115	125	127	95	141	100	99	90	125	106	95	115			173	105	102	108	147	118	123	118	100	118	114	100	93	115	109	96	108
	175	117	86	124	128	117	126	127	94	143	97	99	91	124	106	99	115			174	106	101	110	141	116	123	123	98	119	113	101	93	122	115	95	109
	176	118	91	122	126	117	125	128	98	140	101	98	88	128	106	98	114			175	107	100	111	145	121	123	123	98	118	112	100	91	118	113	95	108
	177	119	88	123	127	117	125	126	98	143	98	98	88	127	107	96	113			176	105	100	109	142	116	124	122	98	120	110	100	89	120	112	95	106
	178	115	90	119	129	117	125	125	97	143	101	98	89	126	108	99	114			177	106	100	109	146	118	122	121	97	121	115	96	90	118	110	92	106
	179	117	88	121	123	116	126	127	97	138	98	98	89	125	108	95	115			178	108	100	110	143	115	122	121	98	121	110	101	91	121	111	90	106
	180	118	94	121	128	114	126	127	97	138	101	98	89	127	108	101	115			179	109	100	109	146	119	125	120	98	121	113	98	91	117	105	91	106
	181	116	91	120	128	113	126	126	97	141	96	98	89	127	109	97	112			180	109	100	109	142	115	127	120	98	122	110	101	92	121	112	93	106
	182	119	93	124	132	112	125	127	97	142	100	98	88	127	109	100	111			181	108	100	108	146	120	125	120	100	121	116	99	92	116	108	95	106
	183	116	91	121	127	112	124	128	97	138	101	97	88	127	105	98	113			182	107	100	108	142	118	120	124	101	120	113	105	92	118	111	94	106
	184	115	90	120	127	114	126	128	96	136	100	102	90	126	108	98	114			183	106	100	109	147	118	123	122	98	121	115	101	92	117	111	93	106
	185	117	89	119	128	113	124	128	95	140	96	100	88	126	109	98	112			184	109	100	110	142	117	124	121	99	123	110	100	91	120	113	94	107
	186	118	92	124	128	110	123	127	99	139	97	99	91	127	109	98	111			185	110	102	109	144	116	124	120	100	121	114	100	93	117	108	94	105
	187	118	87	117	128	113	124	125	95	143	100	98	87	127	109	95	111			186	109	102	109	141	116	122	119	99	120	111	100	95	115	113	93	105
	188	118	91	122	127	117	124	125	98	137	98	97	91	127	109	96	114			187	107	101	110	145	118	121	121	99	122	115	99	94	115	109	95	106
	189	118	89	120	127	116	123	126	94	140	98	95	86	127	109	98	115			188	106	102	109	140	118	123	123	100	124	111	100	94	118	113	89	106
	190	118	91	122	127	112	124	126	97	138	99	96	88	128	107	97	113			189	105	102	108	145	117	123	121	100	123	114	101	92	119	109	92	106
	191	117	89	121	128	113	125	124	95	142	97	99	88	129	107	94	108			190	107	101	109	143	115	121	122	98	122	109	100	93	118	111	92	107
	192	119	93	124	128	112	124	125	95	139	100	99	92	127	106	99	113			191	107	102	111	145	119	125	120	98	120	114	99	94	117	108	94	109
	193	116	91	121	127	113	126	124	97	139	99	98	90	127	107	94	114			192	107	101	109	141	117	124	121	99	121	115	98	95	120	109	94	104
	194	115	91	121	131	114	124	124	98	135	99	97	88	126	108	96	112			193	106	100	111	148	116	123	123	98	122	110	97	92	120	107	93	106
	195	115	89	121	127	113	122	124	98	140	98	96	87	126	108	95	109			194	106	100	110	142	116	122	124	98	119	112	101	92	120	112	93	109
	196	116	89	118	13	112	124	124	99	137	98	96	87	126	107	101	110			195	107	100	109	143	117	122	124	97	119	113	95	93	120	108	93	109
	197	116	89	120	125	114	123	125	99	142	99	96	88	126	107	97	111			196	108	99	108	142	117	122	123	98	121	112	101	93	119	113	94	105
	198	117	92	123	127	118	122	126	97	138	99	97	90	127	106	99	112			197	109	100	107	147	116	121	119	99	121	114	97	94	118	107	94	104
	199	119	91	122	125	112	125	125	94	139	100	98	93	127	106	98	110			198	109	102	108	141	116	121	121	99	119	110	100	93	119	110	94	105
	200	114	92	120	127	117	124	125	95	138	102	98	89	124	108	99	114			199	109	100	111	145	117	121	122	98	120	114	97	90	120	107	93	105
	201	117	89	120	129	114	124	126	96	138	101	100	90	125	105	98	114			200	111	101	106	141	117	121	122	98	119	112	99	95	119	110	92	110
	202	114	91	119	13	112	123	125	96	135	100	99	89	126	105	97	111			201	108	100	108	143	118	122	121	98	120	113	101	92	117	109	94	107
	203	117	86	119	13	115	124	123	96	137	99	97	90	124	107	96	115			202	107	102	106	140	118	122	121	97	121	115	101	92	117	110	93	107
	204	116	91	119	128	113	125	123	96	135	100	97	89	123	107	95	112			203	106	102	108	146	118	122	123	98	121	112	100	92	118	112	91	99
	205	114	88	119	127	110	125	125	96	139	101	98	89	124	106	96	115			204	107	100	106	143	117	121	123	98	121	112	99	90	116	111	92	105
	206	116	91	120	126	115	125	126	97	138	101	98	89	124	106	97	112			205	108	101	106	145	117	122	123	99	120	114	99	90	116	112	93	102
	207	114	88	120	127	112	125	126	97	140	100	97	88	123	108	98	112			206	109	103	110	140	117	122	124	98	119	111	99	92	118	112	92	108
	208	117	93	121	128	112	124	123	94	138	100	100	90	124	108	98	111			207	109	102	105	141	120	124	121	98	118	114	98	92	117	109	93	105
	209	117	89	121	125	113	124	123	96	136	98	96	90	126	110	98	113			208	106	101	111	138	117	122	117	97	125	110	100	94	120	111	92	108
	210	111	91	120	126	116	124	124	92	136	100	97	90	126	110	97	111			209	108	99	108	139	117	122	126	96	120	109	98	89	114	110	93	105
	211	114	87	120	122	116	124	127	97	139	96	97	90	126	108	97	111			210	107	101	109	137	117	122	118	96	121	110	103	93	117	113	95	108
	212	114	93	120	126	114	124	128	93	134	101	97	90	127	108	97	110			211	107	102	110	140	116	122	122	97	118	112	99	92	113	108	96	99
	213	111	89	120	122	113	123	125	99	138	97	98	90	128	108	97	115			212	110	101	108	138	117	121	120	99	118	113	101	94	120	112	95	107
	214	115	91	120	125	115	123	123	95	138	100	95	89	127	108	96	111			213	110	101	108	144	119	121	126	100	119	109	96	90	118	106	94	100
	215	113	88	120	123	114	123	123	97	138	98	98	89	124	108	96	106			214	108	102	110	136	119	122	123	99	116	106	100	94	121	110	92	108
	216	115	91	120	124	112	123	125	94	139	95	98	91	124	109	98	110			215	109	100	107	139	120	120	122	98	119	111	97	93	115	108	90	106
	217	112	87	120	125	112	126	120	95	138	95	98	91	126	106	95	109			216	107	102	109	138	117	123	121	97	118	113	100	91	121	112	96	101
	218	113	91	119	129	114	124	122	96	137	101	99	90	127	106	96	108			217	107	102	108	140	116	124	120	96	120	112	96	91	118	109	95	104
	219	115	89	119	123	114	126	124	97	136	97	99	89	127	110	98	116			218	107	101	106	137	115	123	121	96	120	111	99	93	118	109	94	106
	220	113	93	119	126	112	126	122	98	136	101	99	89	125	110	98	112			219	107	102	107	142	114	123	122	97	120	110	96	93	118	110	92	108
	221	114	88	119	123	115	121	125	98	137	97	98	89	125	105	96	113			220	107	101	110	137	116	122	122	98	121	111	100	92	119	109	91	108
	222	115	91	118	126	120	123	127	97	138	100	97	90	126	105	95	108			221	108	100	110	142	118	121	121	97	120	112	97	92	118	110	94	106
	223	111	88	117	123	111	119	122	95	139	99	96	91	127	110	98	113			222	107	100	108	139	117	123	124	96	119	112	100	91	118	110	95	106
	224	114	90	117	128	116	123	124	98	138	99	100	87	125	106	98	112			223	106	102	106	141	120	124	122	95	120	113	96	90	119	108	92	106
	225	113	88	115	126	115	121	125	95	137	99	99	87	127	108	97	108			224	106	103	107	138	119	121	121	99	119	110	97	92	117	105	92	105
	226	112	91	117	124	116	120	123	98	135	102	97	88	126	111	96	109			225	107	103	106	142	118	125	120	95	119	114	97	91	116	105	93	105
	227	112	90	118	126	110	121	123	91	135	97	96	89	126	109	96	111			226	106	101	106	138	117	124	121	98	119	110	97	90	115	108	93	106
	228	114	95	116	128	114	124	123	98	135	101	97	90	125	107	97	109			227	105	100	107	141	118	117	121	93	118	113	97	90	116	111	93	107
	229	116	90	117	127	111	125	126	93	136	98	98	89	127	105	98	110			228	107	100	107	138	117	121	122	102	119	110	98	91	117	111	93	108
	230	113	91	118	125	112	123	125	98	136	100	98	89	126	107	98	111			229	107	102	108	142	115	124	122	97	120	114	98	90	118	111	93	107
	231	109	88	114	124	111	121	123	97	136	97	96	90	125	109	98	110			230	106	102	108	137	114	118	121	101	122	110	97	90	117	112	92	106
	232	112	92	118	132	114	122	124	97	135	99	99	92	125	105	97	111			231	107	101	107	140	118	123	122	96	122	115	96	90	115	110	92	104
	233	113	89	116	126	115	122	123	94	136	98	97	91	124	107	97	110			232	107	99	109	137	117	120	121	97	120	113	99	93	120	111	93	104
	234	113	92	116	124	113	125	123	96	136	98	97	90	124	109	98	109			233	105	102	108	141	116	120	120	99	120	112	98	91	119	108	93	104
	235	112	90	119	117	112	120	122	94	135	98	97	90	125	107	98	113			234	105	102	106	141	116	120	121	98	121	112	98	93	117	112	93	107
	236	111	95	119	124	113	123	121	99	136	99	98	90	126	105	95	111			235	105	101	106	145	116	120	121	97	121	112	98	90	117	108	93	101
	237	111	90	117	125	114	119	119	94	137	99	98	90	125	104	94	108			236	107	102	107	138	116	122	121	99	121	111	98	96	117	111	92	106
	238	112	92	116	128	114	123	122	96	137	99	98	89	125	105	93	107			237	108	100	108	143	117	123	122	99	119	112	98	90	118	108	91	104
	239	112	90	116	124	112	123	125	94	137	99	97	88	126	107	94	111			238	108	98	107	141	118	122	120	97	118	114	98	92	118	113	92	108
	240	110	92	115	126	113	125	121	95	136	101	96	87	124	106	96	108			239	106	100	106	142	116	122	120	99	118	113	97	91	118	111	93	105
	241	111	91	114	124	113	125	125	97	135	96	98	87	125	106	99	106			240	106	102	106	137	115	121	121	98	120	111	100	94	120	113	94	110
	242	108	91	115	126	114	119	123	98	135	99	96	91	124	106	95	107			241	106	101	108	141	119	121	122	96	120	111	98	90	119	109	93	107
	243	107	91	117	122	114	122	123	98	136	97	98	87	123	107	93	102			242	107	102	107	137	115	123	123	99	120	112	97	90	118	112	93	104
	244	108	92	117	128	113	123	122	96	138	100	97	91	125	108	97	118			243	107	102	106	140	120	123	122	100	121	111	97	93	117	107	93	104
	245	107	92	114	125	112	121	121	95	138	98	98	89	126	107	96	108			244	107	100	104	136	116	122	121	97	121	112	99	92	116	111	93	105
	246	108	91	115	128	111	124	124	97	138	101	96	91	125	107	92	110			245	108	100	105	141	119	120	122	97	121	113	101	92	117	107	93	106
	247	114	88	117	127	115	120	122	98	137	95	99	88	127	108	95	110			246	108	102	108	138	117	119	123	99	121	112	100	94	117	112	92	106
	248	109	93	115	128	115	120	123	97	134	99	97	88	127	104	94	110			247	108	101	110	143	114	121	120	96	121	112	99	95	118	109	92	105
	249	110	88	116	119	114	123	126	96	135	99	97	89	127	108	93	109			248	105	99	108	140	116	120	121	96	119	113	97	91	118	110	92	103
	250	110	94	114	125	114	123	123	95	133	99	96	91	127	108	96	108			249	106	99	107	142	117	122	123	95	119	109	97	90	116	107	93	105
	251	110	89	116	117	114	123	124	95	140	98	97	92	127	107	94	108			250	103	100	107	137	117	122	121	98	118	114	97	92	117	111	94	107
	252	110	93	113	125	114	124	124	96	134	99	98	92	126	106	97	109			251	110	101	108	141	116	119	120	92	119	105	98	94	117	107	94	107
	253	111	89	117	119	115	121	124	96	135	100	98	91	125	108	94	110			252	106	102	108	138	116	119	121	99	119	113	98	92	116	110	94	106
	254	110	90	116	127	115	120	125	95	131	101	98	90	125	108	96	110			253	109	102	107	141	116	122	119	94	119	110	99	91	118	107	93	104
	255	108	90	119	12	114	124	121	95	134	100	99	90	124	105	95	110			254	106	101	107	137	117	123	121	97	120	110	99	92	120	114	93	104
	256	110	93	114	125	113	124	121	96	136	98	98	89	123	108	97	110			255	108	100	107	141	119	120	120	97	120	108	99	91	119	112	93	105
	257	110	91	113	12	112	122	123	95	137	101	99	90	125	106	97	110			256	108	101	104	137	118	119	119	99	119	107	98	93	119	108	95	106
	258	109	95	114	123	114	125	124	95	138	102	97	89	127	108	95	109			257	106	100	106	140	118	117	120	98	120	109	97	92	119	108	93	106
	259	108	91	114	119	116	120	123	95	135	100	97	89	127	109	95	108			258	104	102	104	135	117	118	120	98	120	112	99	93	118	108	91	106
	260	108	93	114	126	116	124	123	96	131	103	97	90	125	108	97	107			259	105	103	104	140	117	120	121	98	120	111	95	93	118	108	91	106
	261	109	90	113	121	114	120	123	97	135	95	96	91	125	106	96	108			260	107	101	105	137	117	122	120	99	121	112	101	91	119	109	93	107
	262	111	95	114	126	112	123	124	97	139	101	95	90	125	106	95	109			261	107	101	106	141	117	123	119	99	120	113	96	92	119	110	95	107
	263	112	92	115	126	112	122	123	97	136	98	98	88	124	109	99	110			262	105	102	105	136	116	123	119	98	120	112	99	93	118	109	93	107
	264	108	94	113	119	114	122	124	96	135	100	94	88	126	106	95	109			263	102	100	107	138	118	122	119	98	120	110	97	91	117	108	92	106
	265	108	92	115	119	114	125	124	95	135	98	97	90	124	107	97	109			264	107	101	106	134	116	121	120	101	120	113	98	92	119	110	93	106
	266	109	92	116	125	113	124	125	97	136	100	94	91	123	108	99	109			265	106	101	106	140	116	121	120	96	122	112	96	91	117	106	92	106
	267	109	92	116	122	113	123	122	100	136	96	96	89	126	108	94	108			266	104	101	104	139	116	120	121	101	121	111	99	91	118	110	92	106
	268	108	91	116	124	115	123	123	99	136	100	94	89	126	108	95	106			267	102	101	106	142	115	120	121	97	120	112	95	92	118	106	92	105
	269	107	90	117	121	113	121	122	95	135	98	99	89	123	108	96	107			268	102	101	110	137	116	120	122	99	120	110	101	93	116	110	93	105
	270	107	92	117	124	110	120	123	94	134	102	96	88	124	107	97	108			269	104	102	107	141	117	120	123	95	120	109	98	92	117	106	94	104
	271	108	94	117	116	115	122	122	97	134	100	95	86	126	106	94	110			270	105	100	103	138	115	120	119	101	119	112	101	91	117	110	94	102
	272	110	95	116	12	112	122	123	95	136	99	95	90	126	108	95	108			271	105	99	106	144	115	120	121	98	121	107	97	92	116	106	94	102
	273	110	89	113	124	115	121	126	97	135	99	95	89	127	110	96	105			272	106	100	108	139	117	121	121	98	116	110	97	94	115	109	92	105
	274	108	91	115	125	115	120	125	98	135	101	97	89	127	110	96	109			273	107	101	108	142	117	121	119	98	118	111	97	92	119	108	91	106
	275	106	92	117	123	115	120	119	96	135	95	99	89	127	107	96	101			274	108	101	106	137	116	119	119	99	121	111	101	90	119	110	92	107
	276	105	97	114	122	115	121	120	95	134	100	97	90	126	106	96	111			275	107	100	105	143	116	119	118	100	122	108	96	90	117	109	92	106
	277	108	90	113	124	111	122	125	96	134	98	95	90	126	106	95	105			276	106	101	107	139	116	120	118	98	121	108	100	91	118	106	92	105
	278	108	91	115	125	113	122	125	96	135	102	96	90	126	106	94	110			277	105	102	108	142	117	120	118	98	120	110	96	91	118	107	93	106
	279	107	91	114	124	114	122	119	95	137	100	99	89	126	105	93	105			278	105	102	107	136	116	120	119	99	121	113	100	91	117	110	93	106
	280	108	92	114	122	113	122	126	97	137	100	95	91	124	104	97	109			279	105	99	109	140	117	122	120	98	121	113	97	92	117	110	93	106
	281	106	91	115	119	113	120	121	96	136	100	96	90	124	107	96	109			280	110	101	104	137	115	120	123	97	122	112	102	92	117	112	93	107
	282	109	94	115	121	115	123	125	95	135	102	98	88	125	108	97	109			281	107	100	107	138	114	116	121	99	121	115	98	89	115	109	93	105
	283	106	90	115	124	115	125	122	96	135	96	98	88	125	107	97	109			282	106	99	107	139	115	123	117	96	119	109	100	90	114	108	93	106
	284	112	94	115	122	112	123	124	96	136	101	97	89	125	107	95	109			283	106	99	105	143	116	117	118	99	119	113	96	92	115	109	92	107
	285	108	90	115	121	111	122	124	96	136	99	96	90	125	107	94	109			284	106	100	105	138	116	122	119	98	121	107	102	90	118	109	91	106
	286	110	93	115	121	113	123	120	97	135	100	97	90	125	107	95	109			285	107	100	107	144	117	119	118	96	120	111	96	91	120	109	90	106
	287	107	91	115	118	112	121	121	97	134	96	97	90	125	106	97	108			286	108	100	107	137	117	120	121	99	118	109	97	93	118	110	90	107
	288	108	89	112	118	118	124	123	97	136	103	94	91	126	108	97	107			287	106	99	105	140	115	118	120	97	118	110	95	91	117	111	90	105
	289	109	90	113	117	112	123	124	93	138	98	96	87	123	105	94	110			288	107	99	108	135	116	120	122	99	121	108	99	91	117	109	93	110
	290	109	94	114	121	114	126	122	98	130	101	98	91	125	104	93	107			289	106	100	105	141	116	121	123	99	120	109	97	90	116	108	93	107
	291	107	90	115	118	114	122	125	95	139	97	98	88	123	107	95	109			290	106	100	108	137	115	120	121	99	120	110	100	91	116	107	92	103
	292	106	95	115	123	116	124	122	96	131	100	97	85	124	107	96	108			291	106	101	107	141	116	120	120	99	121	109	96	92	118	109	92	104
	293	107	92	114	118	111	119	124	93	137	98	96	90	127	104	96	103			292	105	101	106	139	118	121	121	98	119	109	101	92	117	109	92	107
	294	109	96	115	12	117	122	123	98	132	104	97	89	123	105	95	109			293	105	101	107	142	117	121	120	97	118	110	97	93	115	107	91	107
	295	109	94	115	117	114	122	124	93	137	101	98	88	124	109	95	107			294	105	100	103	137	115	120	123	96	119	109	101	93	114	106	92	105
	296	109	93	117	118	111	122	121	98	132	100	94	88	125	107	95	110			295	105	101	105	142	116	118	120	96	120	112	99	91	115	107	92	107
	297	107	92	112	119	113	124	122	93	134	98	97	87	125	108	95	108			296	107	103	105	141	115	120	119	96	120	109	99	93	118	107	93	106
	298	110	95	114	124	113	125	125	97	136	101	95	89	125	109	95	110			297	106	100	107	143	115	122	121	97	120	113	97	93	116	107	93	105
	299	106	95	110	119	113	123	121	97	135	99	99	89	125	109	96	105			298	104	100	107	137	115	124	121	95	121	110	101	92	117	110	94	103
	300	110	92	116	121	114	121	122	97	134	102	95	87	125	109	96	109			299	103	101	106	139	115	124	119	100	121	108	97	91	118	110	93	104
	301	106	91	112	118	115	119	119	95	133	97	99	89	125	108	95	104			300	103	100	105	136	115	122	119	95	120	112	101	90	117	107	92	105
	302	109	93	116	121	113	119	121	98	133	100	96	91	125	108	95	106			301	106	100	106	142	116	122	121	100	120	111	96	90	117	107	93	108
	303	108	91	114	12	112	120	121	96	133	101	97	88	125	108	95	104			302	107	100	106	138	116	122	121	96	120	111	98	91	118	108	94	108
	304	109	93	117	122	110	123	123	97	135	102	95	92	124	105	96	110			303	107	101	106	141	118	119	122	98	120	110	96	92	117	107	92	106
	305	108	92	114	119	112	121	125	94	135	95	95	91	125	107	97	108			304	101	98	104	134	114	122	120	93	116	108	99	95	120	108	94	105
	306	108	96	115	121	114	122	120	97	135	103	95	90	125	105	93	108			305	104	99	105	140	115	119	117	102	118	109	93	94	116	108	94	106
	307	109	96	115	115	115	117	121	93	134	98	94	90	125	111	97	108			306	104	100	105	135	117	122	118	99	119	109	97	92	115	107	93	107
	308	109	94	111	119	113	120	123	97	134	103	95	92	125	104	94	107			307	104	100	106	138	115	122	119	102	119	108	94	91	117	106	94	107
	309	107	94	112	115	112	117	120	93	134	100	96	92	125	107	99	106			308	108	100	106	136	116	119	118	92	119	110	98	91	118	108	94	106
	310	106	94	116	119	113	120	125	95	132	97	94	91	125	104	95	106			309	108	99	106	141	117	121	119	100	119	111	96	93	116	112	94	105
	311	106	91	114	118	116	118	122	93	132	99	90	89	126	110	95	108			310	105	100	105	136	112	118	120	97	121	109	101	94	116	112	93	105
	312	109	94	115	121	116	121	125	96	133	100	95	90	124	105	93	109			311	104	101	105	139	114	116	122	101	122	109	96	94	117	110	92	107
	313	108	93	116	117	114	121	124	96	136	100	96	89	125	107	95	110			312	101	101	108	137	116	119	121	102	119	109	99	93	116	110	90	107
	314	106	95	114	119	112	121	124	95	128	99	96	89	123	107	95	107			313	105	100	105	138	116	120	121	98	119	110	97	92	116	107	91	105
	315	105	90	113	116	112	121	124	97	135	100	97	90	127	105	95	107			314	104	99	104	134	116	120	122	97	121	110	98	94	115	107	93	101
	316	106	94	115	119	114	122	123	99	128	101	98	90	127	105	96	111			315	107	98	105	139	116	122	120	98	120	110	92	89	115	109	95	108
	317	107	92	115	114	112	122	121	99	136	102	97	89	122	107	97	109			316	106	98	106	134	115	122	119	98	119	109	97	94	114	108	94	105
	318	107	94	113	117	109	122	120	97	131	103	97	89	126	107	98	102			317	103	98	105	138	116	121	120	98	120	109	95	91	115	107	91	106
	319	106	89	115	117	115	120	121	95	135	103	97	90	128	105	97	103			318	106	99	106	134	116	123	118	99	121	109	99	94	115	106	90	103
	320	110	91	114	119	115	124	124	98	135	102	95	91	124	106	95	109			319	103	99	106	137	115	124	118	97	122	109	96	91	115	104	90	106
	321	107	92	114	118	114	119	123	95	139	98	97	90	126	107	94	105			320	104	104	102	136	117	121	119	100	118	110	99	92	119	106	90	104
	322	105	92	114	12	112	122	123	98	131	99	98	89	127	108	94	109			321	106	101	106	142	117	120	119	97	120	112	95	90	119	105	92	107
	323	106	91	113	112	113	121	123	94	140	97	97	89	127	108	95	109			322	107	102	106	138	116	121	119	98	122	111	98	92	118	111	92	104
	324	108	92	112	122	114	120	121	99	129	104	97	90	126	108	94	107			323	106	97	105	140	116	122	119	98	122	108	94	92	117	108	92	105
	325	108	94	113	112	115	123	121	94	141	101	98	89	125	108	93	105			324	104	101	105	136	117	122	119	97	120	107	98	91	117	114	91	104
	326	107	95	114	123	113	121	122	96	133	103	98	88	125	109	93	108			325	105	98	104	139	117	121	120	98	120	109	95	92	117	109	92	104
	327	105	93	114	117	112	120	124	93	135	100	95	89	125	111	95	106			326	104	102	106	135	115	122	121	99	122	111	99	93	118	110	94	103
	328	108	92	114	123	112	119	122	97	133	101	94	90	125	109	96	107			327	104	100	109	141	113	121	120	97	123	106	96	92	118	105	94	107
	329	109	91	114	123	112	122	121	94	134	98	94	89	124	108	96	107			328	108	100	105	132	114	119	119	101	121	109	101	91	119	110	92	103
	330	105	99	113	12	114	121	122	96	135	100	94	88	125	107	96	108			329	106	101	106	138	114	119	118	102	120	111	98	91	118	108	93	105
	331	103	92	112	117	114	119	120	94	134	98	95	90	126	108	96	106			330	106	100	105	136	114	121	121	95	120	110	98	92	117	107	94	103
	332	106	96	112	117	113	122	124	99	133	104	96	91	126	106	96	108			331	106	100	103	141	116	122	122	102	122	108	99	93	116	108	94	103
	333	108	95	114	119	114	122	123	95	132	98	96	90	125	108	96	108			332	106	100	103	135	115	121	121	96	122	109	97	93	117	110	92	104
	334	107	94	114	12	116	120	125	97	133	101	97	88	125	107	95	107			333	105	99	105	138	113	121	118	102	120	111	95	93	118	109	92	107
	335	107	92	112	119	116	122	125	97	135	101	97	88	127	107	94	105			334	105	98	104	133	114	121	122	97	120	111	96	92	118	108	93	106
	336	107	93	111	123	116	120	124	95	135	102	96	91	122	107	96	109			335	106	99	104	137	116	115	122	98	121	108	95	91	119	108	94	103
	337	108	93	113	118	114	120	121	96	134	98	95	91	124	108	97	108			336	106	100	108	137	116	118	121	97	118	108	102	95	118	108	95	106
	338	107	99	112	118	111	120	122	97	133	102	94	91	125	109	95	110			337	105	101	105	139	115	120	121	98	119	108	94	93	116	107	93	104
	339	106	87	117	114	111	120	121	96	132	99	95	92	124	111	95	106			338	104	101	107	133	112	120	120	96	120	108	98	91	117	109	92	105
	340	106	94	114	119	114	119	121	96	133	101	96	92	123	107	98	111			339	104	99	105	136	112	121	119	98	121	109	97	91	119	109	95	106
	341	105	90	112	116	115	119	120	97	133	97	96	92	122	103	95	108			340	105	98	105	133	114	121	118	97	122	109	101	92	119	106	97	104
	342	106	97	117	119	114	120	123	97	132	101	95	92	122	105	94	109			341	105	98	106	138	114	120	118	97	118	110	95	92	119	108	93	104
	343	106	92	110	119	115	121	122	96	131	96	93	92	123	110	98	105			342	104	100	103	134	113	120	119	102	115	110	98	90	119	110	91	105
	344	106	94	114	121	114	115	122	95	131	100	94	93	124	108	95	106			343	103	102	107	138	111	119	119	97	116	109	96	88	117	104	94	104
	345	108	92	111	118	111	120	125	95	133	100	95	88	123	109	94	106			344	105	99	105	134	114	119	118	98	121	108	101	94	117	109	96	109
	346	108	96	112	118	114	120	121	95	131	102	96	92	122	109	94	109			345	106	98	107	136	116	118	116	96	122	107	97	92	115	107	93	105
	347	105	92	113	118	114	121	120	96	134	96	96	90	122	108	95	105			346	105	100	107	132	115	120	118	100	121	108	99	91	116	107	94	105
	348	105	94	112	115	111	120	123	97	134	100	95	92	122	106	96	107			347	105	100	105	135	114	123	117	97	119	110	96	90	117	107	95	108
	349	106	92	113	116	114	119	124	97	132	98	95	89	122	106	96	106			348	106	99	105	129	114	122	115	100	119	110	101	91	118	107	94	108
	350	105	97	113	119	116	121	120	96	135	102	97	93	123	108	96	109			349	104	99	103	136	113	121	117	96	120	109	97	92	117	108	93	104
	351	104	92	110	117	113	119	122	96	132	99	99	89	124	110	95	108			350	103	99	103	134	111	123	119	100	121	106	100	92	117	109	94	103
	352	108	95	114	114	114	122	125	96	134	103	97	92	123	108	96	109			351	106	98	105	137	115	121	120	97	119	109	98	92	118	107	93	105
	353	107	93	113	117	114	122	124	96	133	102	97	91	124	108	93	104			352	107	101	106	141	115	122	120	97	118	109	99	92	117	108	96	109
	354	107	95	112	119	113	117	123	95	132	101	94	90	125	107	96	112			353	105	100	105	141	115	122	119	98	120	107	98	93	118	105	93	107
	355	108	91	113	118	112	121	123	96	133	101	101	90	123	107	93	101			354	103	99	105	133	112	121	118	98	121	105	96	93	117	109	90	106
	356	109	96	114	117	113	119	124	96	134	100	97	90	123	106	95	109			355	103	99	104	135	110	119	118	99	121	106	95	94	117	105	90	106
	357	108	93	113	117	114	125	123	97	133	99	99	90	122	106	98	106			356	105	99	105	132	111	119	119	99	119	105	97	92	117	110	93	109
	358	108	95	112	117	115	121	122	95	131	100	95	90	123	106	95	109			357	105	99	105	137	114	120	120	99	118	106	99	92	115	107	96	101
	359	109	93	113	117	115	121	121	96	130	102	97	89	124	105	98	106			358	104	99	106	134	118	119	117	100	118	108	99	92	115	109	96	108
	360	108	93	111	119	114	120	121	96	132	101	99	90	122	107	97	106			359	106	99	107	137	115	121	118	100	118	107	96	92	119	103	95	102
	361	109	91	112	118	112	119	120	96	131	103	98	89	122	106	96	112			360	107	98	106	137	114	120	117	97	120	108	99	91	117	107	92	102
	362	108	94	112	12	112	121	119	94	131	99	98	89	123	106	95	110			361	106	101	105	138	113	121	113	98	121	108	92	90	116	108	91	102
	363	106	93	113	115	114	122	121	96	132	104	99	89	123	107	95	107			362	104	99	105	131	113	121	112	98	120	106	98	92	116	108	91	100
	364	105	98	113	117	116	123	122	95	132	98	100	89	123	109	95	108			363	103	98	105	135	113	119	115	99	120	105	96	93	116	108	92	100
	365	106	93	111	113	114	118	125	96	132	102	100	90	123	109	95	108			364	102	99	104	135	113	119	119	99	121	107	97	92	117	107	93	104
	366	107	95	110	118	111	120	124	95	133	99	98	90	123	108	96	106			365	103	100	104	140	110	122	120	99	120	108	95	91	117	106	94	102
	367	107	94	109	118	115	122	122	95	136	100	97	89	124	107	97	106			366	103	100	106	136	107	122	120	99	119	108	101	92	116	106	94	100
	368	107	95	112	119	116	119	121	96	132	103	96	91	122	105	96	109			367	103	100	105	137	114	120	120	98	120	105	94	92	115	106	93	102
	369	107	93	114	115	115	118	123	95	131	100	98	89	123	105	96	108			368	102	99	105	133	114	121	119	99	119	106	93	93	120	106	92	105
	370	106	95	114	115	114	121	125	95	132	99	95	89	124	106	95	108			369	103	98	104	138	113	120	119	98	120	106	95	91	117	106	93	104
	371	107	96	113	118	114	119	120	93	133	101	99	91	124	107	95	106			370	103	99	103	136	113	118	119	98	122	107	97	94	117	107	93	109
	372	106	92	111	117	114	124	121	96	133	99	95	91	124	107	95	107			371	104	99	103	139	114	117	120	98	122	108	96	90	117	107	94	104
	373	106	93	110	114	114	120	121	97	132	97	99	90	124	107	94	105			372	105	100	103	135	114	118	120	99	117	107	96	95	116	108	95	107
	374	106	95	111	114	115	123	124	97	131	98	95	89	123	107	95	106			373	106	99	104	140	113	119	120	100	117	107	100	90	118	107	96	105
	375	107	95	112	117	114	121	121	95	132	102	96	90	122	106	95	106			374	107	98	104	136	113	118	115	100	118	106	101	94	118	107	97	109
	376	103	95	111	114	115	122	123	94	133	103	98	92	123	106	94	106			375	107	98	105	139	110	124	117	99	120	107	98	92	116	106	97	106
	377	105	92	110	115	113	123	124	96	133	99	99	91	124	106	94	105			376	104	94	106	133	111	121	118	98	121	106	100	91	119	108	94	105
	378	105	95	109	117	115	122	123	96	132	101	98	93	124	107	95	106			377	102	101	105	138	112	119	119	96	122	106	97	90	116	106	95	105
	379	104	91	110	118	114	120	119	97	132	98	96	88	124	107	96	107			378	104	101	105	136	113	119	120	100	121	107	98	90	115	105	95	104
	380	104	97	109	118	111	120	120	95	132	104	96	92	124	107	95	108			379	105	97	104	140	113	116	119	97	121	108	94	91	116	105	95	105
	381	107	94	109	116	114	121	122	98	132	101	98	89	123	108	94	107			380	102	98	104	133	112	118	118	100	119	109	100	92	115	108	94	108
	382	108	97	109	113	114	121	124	96	133	103	98	90	123	108	94	107			381	105	100	104	137	111	121	118	94	119	109	96	92	116	109	92	107
	383	106	94	110	111	114	120	123	95	134	99	96	87	124	108	96	107			382	108	99	105	135	112	122	117	99	120	108	99	92	117	105	92	105
	384	108	95	109	115	115	122	123	96	132	101	97	89	124	110	93	109			383	106	97	104	140	116	121	119	95	120	106	96	91	115	103	93	104
	385	107	93	112	115	113	121	124	96	132	100	95	91	124	109	95	108			384	106	98	106	139	114	122	119	97	122	107	98	94	117	107	92	105
	386	107	96	109	116	115	123	123	96	132	103	95	91	122	106	97	106			385	102	98	106	141	113	121	120	96	121	108	95	94	114	108	94	105
	387	107	91	112	117	114	118	123	99	132	98	95	91	123	110	97	107			386	104	97	103	136	113	121	121	97	121	108	99	94	116	104	96	108
	388	107	95	113	117	112	123	121	93	131	102	96	89	126	107	97	107			387	102	97	101	139	114	121	120	98	121	107	95	93	114	103	97	106
	389	106	91	111	117	113	120	123	96	129	97	95	89	124	106	96	106			388	104	99	103	136	113	119	119	98	122	107	99	92	115	107	94	111
	390	105	94	114	115	113	122	122	95	130	100	95	90	121	110	94	105			389	107	99	104	140	113	118	119	98	121	107	95	92	118	107	93	105
	391	104	92	111	114	114	119	120	95	132	99	97	92	122	105	92	104			390	102	97	104	136	112	119	119	97	120	106	99	92	114	104	93	104
	392	106	95	114	115	113	121	126	96	130	100	95	90	122	108	94	107			391	103	99	105	138	115	117	121	98	120	105	96	93	116	105	93	104
	393	106	96	112	114	112	117	124	95	130	101	96	90	124	107	95	109			392	101	98	101	136	114	118	119	97	120	105	99	93	116	109	95	107
	394	106	95	114	116	113	122	122	94	130	102	97	90	123	107	96	105			393	102	99	102	138	114	119	117	99	121	108	96	91	117	107	95	107
	395	106	93	110	11	113	120	122	96	131	102	97	90	120	109	96	109			394	102	99	103	133	113	118	118	99	121	109	101	89	117	106	96	106
	396	106	93	109	116	113	119	123	96	133	101	96	91	120	109	95	105			395	101	99	104	137	111	117	120	98	120	106	98	89	117	106	96	104
	397	106	95	113	114	113	122	123	95	133	100	96	91	123	107	95	110			396	102	99	104	134	110	118	120	98	120	106	101	90	117	105	96	104
	398	107	95	111	116	114	118	122	94	132	99	95	90	122	107	95	107			397	105	98	104	138	111	119	117	100	120	107	96	90	118	106	95	105
	399	107	93	113	111	114	118	120	95	132	99	95	89	118	107	95	109			398	107	99	104	133	111	120	119	100	118	104	100	91	119	106	95	107
	400	102	95	111	117	113	121	121	98	130	102	95	90	123	107	94	111			399	106	100	105	135	111	118	118	99	117	108	97	92	119	104	95	108
	401	102	93	110	115	113	121	122	94	132	100	98	91	123	107	95	107			400	105	97	106	134	114	118	118	98	121	106	99	91	117	110	93	107
	402	103	96	111	118	113	120	121	96	130	102	95	91	122	108	94	106			401	103	99	104	137	113	114	119	97	120	109	98	91	115	109	93	108
	403	105	93	112	112	113	122	121	94	134	103	93	92	121	108	94	106			402	104	99	103	133	113	120	118	97	119	104	97	92	115	107	92	107
	404	104	98	111	115	112	120	123	98	129	99	96	92	121	107	94	107			403	105	99	104	137	113	116	117	97	119	109	94	93	116	105	92	107
	405	104	94	109	11	113	120	120	93	133	99	98	91	121	106	95	107			404	103	98	104	132	113	120	118	96	121	104	97	94	117	105	92	105
	406	106	97	110	113	114	124	124	96	130	100	96	91	121	105	95	106			405	104	98	104	137	111	116	118	97	122	107	92	94	116	105	92	106
	407	108	94	113	112	114	119	121	94	132	99	96	90	121	105	93	107			406	105	98	104	134	112	118	118	98	121	105	100	92	115	106	93	106
	408	107	96	113	115	115	122	123	95	133	102	94	91	121	107	96	108			407	104	98	103	140	113	116	119	97	119	108	94	91	116	107	93	107
	409	105	98	112	113	115	121	123	94	130	101	98	90	123	107	95	110			408	108	97	104	133	113	118	118	99	120	106	97	92	116	106	98	106
	410	103	96	111	111	115	120	123	98	131	103	97	89	124	106	93	107			409	105	98	104	137	112	118	119	97	119	106	95	92	117	106	96	105
	411	108	96	111	113	114	120	124	95	128	98	100	91	123	108	93	109			410	103	98	104	132	113	117	120	98	121	108	99	94	116	106	94	104
	412	106	98	110	115	114	121	125	97	130	103	95	92	121	106	94	105			411	100	99	104	137	114	118	119	98	118	108	95	93	116	104	94	105
	413	106	94	109	116	113	121	124	92	134	101	99	92	121	108	95	109			412	100	100	104	135	115	119	120	96	118	107	100	92	115	106	96	105
	414	105	92	109	115	111	121	123	96	129	104	94	92	123	108	94	107			413	102	100	104	138	113	120	118	97	121	106	95	94	116	108	96	105
	415	108	97	110	113	117	120	122	97	129	100	94	92	125	109	93	108			414	104	100	104	133	111	122	118	99	120	107	99	95	116	106	95	106
	416	105	94	114	114	114	117	125	96	131	101	96	92	123	107	97	105			415	106	99	104	138	111	119	118	98	121	104	97	93	114	103	94	109
	417	104	96	113	112	113	120	123	95	131	98	100	91	123	109	95	106			416	103	99	101	131	113	119	119	97	119	107	95	91	116	106	94	105
	418	104	97	113	11	115	119	122	94	131	103	95	91	122	106	94	107			417	103	98	101	134	112	120	119	98	118	108	94	91	116	105	94	107
	419	104	96	113	112	116	122	121	99	129	99	96	90	122	107	95	109			418	101	98	102	131	111	120	116	99	118	106	100	92	116	107	94	105
	420	104	94	113	115	115	123	122	92	129	101	95	90	123	110	96	108			419	103	98	104	137	112	118	117	100	121	105	95	91	116	108	94	105
	421	103	94	113	116	115	120	123	97	130	101	100	89	123	108	95	106			420	102	98	105	134	113	116	120	100	121	107	98	91	116	105	94	107
	422	104	96	112	113	117	121	123	96	130	106	96	90	121	105	94	106			421	104	98	104	137	112	118	119	100	119	109	95	91	116	103	94	108
	423	106	99	111	11	115	118	124	95	129	101	99	89	118	110	95	109			422	103	98	104	131	109	121	121	100	118	108	99	90	115	103	94	107
	424	105	98	111	117	113	118	121	97	132	100	96	93	124	108	93	109			423	103	97	104	135	109	121	119	100	120	106	95	89	114	103	94	109
	425	105	95	110	114	112	120	120	97	130	99	96	92	124	109	95	101			424	103	97	99	129	111	122	118	98	121	107	96	91	118	106	93	108
	426	106	98	110	114	115	121	122	96	129	103	98	91	123	110	94	110			425	103	96	100	135	113	120	119	97	121	107	97	92	118	106	91	108
	427	106	96	110	11	116	122	118	96	131	99	99	90	123	107	94	104			426	101	97	102	133	112	118	119	100	123	107	97	92	115	105	92	107
	428	105	100	111	116	114	121	119	96	132	103	97	89	122	107	97	111			427	104	99	104	136	110	116	118	95	123	106	96	91	114	105	91	107
	429	105	94	111	113	113	120	120	97	131	99	95	89	122	107	94	110			428	102	98	104	132	109	117	118	99	119	106	96	92	118	105	89	103
	430	104	96	109	115	114	119	125	95	131	101	96	90	122	106	93	111			429	103	99	102	135	111	118	120	96	120	106	96	92	118	107	90	104
	431	104	96	108	111	116	118	120	94	131	99	98	90	121	104	96	106			430	100	100	102	132	115	117	117	97	122	107	95	91	116	106	93	106
	432	106	96	109	116	114	122	123	97	130	101	95	93	121	106	94	107			431	103	99	102	136	113	118	117	98	121	106	92	88	117	106	92	107
	433	105	95	111	113	112	118	123	94	130	99	98	92	122	106	94	108			432	100	96	102	133	113	118	118	98	123	107	99	88	116	105	92	104
	434	104	98	111	114	112	124	118	95	131	102	96	91	121	110	94	108			433	103	100	102	134	112	117	119	96	122	107	95	92	114	105	91	106
	435	103	95	111	109	113	117	123	92	132	98	100	91	121	104	94	108			434	104	100	102	131	111	117	120	99	121	107	98	89	117	106	91	107
	436	103	98	109	114	113	122	118	97	129	102	95	91	123	108	94	106			435	104	96	103	137	112	117	117	98	120	105	94	93	111	105	91	109
	437	104	94	109	112	112	120	123	95	128	98	100	91	120	105	94	106			436	102	96	104	132	113	118	116	98	118	104	98	93	116	105	93	109
	438	105	96	110	116	113	121	120	97	130	101	96	91	120	108	93	108			437	100	96	104	136	113	118	118	97	118	105	94	91	111	105	94	105
	439	106	93	111	116	111	122	123	95	134	100	96	90	122	105	92	109			438	103	97	103	131	112	118	118	98	119	107	99	94	116	105	94	102
	440	107	96	111	111	113	121	123	98	130	99	96	93	122	108	95	107			439	103	98	103	131	113	116	118	95	121	108	96	91	115	105	94	103
	441	106	97	111	109	113	121	120	96	130	101	96	93	122	109	95	108			440	102	99	105	129	110	118	118	100	120	104	100	89	115	106	93	108
	442	104	98	111	114	114	122	121	94	132	102	97	93	122	108	95	107			441	102	98	104	132	111	116	117	96	119	108	95	90	114	105	92	108
	443	105	93	111	113	112	121	125	93	131	100	98	91	122	109	94	106			442	102	97	103	129	112	117	117	96	119	107	98	92	113	105	92	107
	444	105	100	110	117	112	120	125	94	133	100	97	90	123	107	93	108			443	101	95	103	133	111	119	117	98	120	106	95	92	113	106	93	106
	445	106	95	110	111	112	119	122	95	131	101	97	91	123	107	93	111			444	103	95	103	129	112	117	117	99	121	108	100	92	113	106	94	106
	446	106	97	111	112	113	119	121	96	132	101	98	92	122	107	94	109			445	104	96	103	133	112	115	117	99	121	105	96	92	114	106	94	106
	447	106	100	111	111	113	120	124	95	130	99	98	91	122	107	96	105			446	105	97	104	130	110	118	117	98	118	106	99	93	115	104	91	108
	448	104	95	112	111	113	123	117	96	133	103	95	91	121	107	95	106			447	104	98	105	133	111	116	117	95	116	106	94	93	115	104	90	109
	449	104	94	112	11	113	118	121	95	133	99	98	92	121	106	95	107			448	105	98	106	127	111	115	118	97	121	107	99	92	113	103	94	105
	450	105	95	108	115	114	119	121	98	132	100	94	93	119	109	95	106			449	104	99	103	134	110	117	120	97	120	107	93	91	113	103	93	105
	451	106	96	113	11	114	121	121	95	131	98	102	92	122	106	96	105			450	102	97	103	132	110	118	120	98	120	107	98	92	114	103	93	107
	452	105	96	109	114	115	120	122	99	130	103	93	92	120	110	96	106			451	104	96	104	133	110	117	118	97	120	107	96	93	114	103	93	107
	453	106	96	113	108	116	121	126	94	131	99	99	91	120	106	96	107			452	104	98	104	127	110	119	118	97	118	106	100	92	115	105	92	108
	454	105	96	109	113	115	122	124	96	131	101	94	92	120	108	95	107			453	103	97	102	135	110	121	119	96	119	106	93	92	114	107	92	106
	455	105	95	110	112	116	120	121	94	132	101	99	92	123	106	93	105			454	104	96	102	131	111	119	117	97	121	106	97	92	114	106	93	103
	456	107	98	111	113	115	119	120	95	130	103	94	91	122	109	95	111			455	105	97	104	128	107	120	118	97	120	105	96	91	114	103	92	102
	457	105	98	112	108	117	120	121	98	129	102	94	89	122	109	94	111			456	100	95	103	132	108	120	118	97	122	105	99	92	114	102	94	102
	458	104	99	112	113	112	121	122	98	129	104	94	93	122	109	94	110			457	100	96	100	131	110	119	118	98	119	105	94	93	114	104	94	104
	459	101	98	110	112	114	120	121	95	129	97	96	89	122	109	95	107			458	102	98	100	130	112	119	118	98	120	105	96	94	113	104	95	107
	460	104	96	110	114	109	120	120	95	129	101	97	93	122	108	95	107			459	104	98	102	133	111	120	117	97	121	105	93	93	115	103	96	108
	461	103	96	111	109	114	122	121	98	130	99	96	89	122	107	94	107			460	105	98	103	134	109	117	116	97	118	105	99	92	118	103	96	104
	462	107	96	111	112	114	122	122	98	132	103	95	94	123	106	95	107			461	104	98	100	129	109	115	115	99	119	105	97	91	116	102	95	105
	463	107	97	110	109	111	120	124	95	133	100	94	93	124	105	95	107			462	103	96	102	129	111	117	114	99	120	105	100	90	113	103	95	106
	464	105	97	111	11	114	117	119	97	131	102	96	92	118	108	95	109			463	105	96	104	134	111	112	114	98	118	106	95	89	113	104	95	106
	465	104	98	112	111	114	118	121	95	131	100	94	89	124	108	95	106			464	107	94	103	130	112	117	115	98	122	105	98	93	114	106	93	108
	466	105	99	113	113	113	120	124	94	131	101	98	92	121	107	95	108			465	107	96	103	133	111	117	115	98	120	104	95	91	114	105	94	106
	467	107	98	112	106	111	120	125	95	130	102	96	94	120	107	95	103			466	102	96	103	130	110	115	116	97	118	103	100	92	115	104	92	105
	468	104	97	111	11	113	121	123	96	130	104	98	91	120	108	95	107			467	105	95	102	135	112	114	117	96	118	104	96	93	115	104	95	104
	469	100	96	110	109	114	121	121	97	131	101	93	92	120	108	95	102			468	100	97	102	128	114	114	118	96	120	104	100	92	114	104	95	105
	470	102	96	111	112	114	121	121	96	131	101	95	93	123	107	94	106			469	105	96	102	131	112	114	119	96	120	104	95	92	113	104	93	107
	471	108	98	112	107	114	120	125	95	131	101	95	90	120	107	94	105			470	101	96	101	126	109	115	114	96	120	103	98	93	114	104	95	108
	472	106	97	108	114	113	120	121	98	129	104	98	93	122	107	93	103			471	102	98	100	129	108	113	115	96	119	102	93	90	114	104	93	107
	473	104	96	111	106	113	121	122	95	128	100	100	93	120	111	93	108			472	105	97	104	130	109	116	116	95	120	104	100	92	113	103	94	108
	474	103	99	113	113	112	122	124	98	129	102	94	93	121	110	92	109			473	101	97	104	132	110	116	115	96	120	103	94	91	113	103	94	105
	475	102	96	111	113	112	121	124	94	132	98	95	92	121	107	91	106			474	103	98	104	128	111	117	114	97	121	103	97	91	114	104	97	105
	476	103	100	108	113	113	121	123	99	132	104	94	92	117	110	93	105			475	103	98	104	131	109	119	114	98	118	104	95	92	112	104	94	108
	477	104	95	106	11	113	121	123	95	131	101	92	92	118	110	96	108			476	103	96	103	125	108	118	115	98	118	104	99	93	111	104	93	106
	478	104	98	108	115	113	122	122	97	130	103	98	92	121	108	95	107			477	103	96	103	130	109	116	116	97	119	103	94	91	111	104	96	107
	479	103	95	112	11	114	122	122	94	131	100	98	92	121	110	93	103			478	102	98	103	129	111	117	115	97	120	105	97	89	113	104	92	106
	480	103	98	110	115	113	121	123	97	129	102	94	93	121	108	95	105			479	108	97	103	132	112	115	115	96	121	103	95	88	115	104	93	104
	481	99	96	109	112	115	121	121	96	129	101	95	92	120	108	94	106			480	104	93	104	131	110	116	111	96	119	102	98	92	117	101	91	102
	482	103	100	108	116	112	120	121	98	129	102	97	91	123	108	93	106			481	103	94	104	130	109	116	117	97	119	105	96	93	116	101	92	105
	483	102	96	107	103	115	119	123	98	129	103	96	91	119	108	93	106			482	101	96	103	132	110	116	111	98	121	108	97	93	115	101	94	105
	484	102	100	109	113	113	120	123	96	129	103	95	92	122	109	94	106			483	101	97	103	131	110	116	116	96	120	106	97	92	114	102	94	105
	485	104	95	112	108	116	122	121	92	129	102	94	93	118	109	94	106			484	102	96	103	127	108	116	113	95	118	104	96	91	114	102	94	106
	486	101	97	112	114	116	122	121	93	129	102	94	93	121	109	94	106			485	102	96	103	126	107	116	113	95	118	103	97	90	114	102	94	107
	487	104	95	109	106	115	120	123	96	129	103	94	92	119	108	94	106			486	102	96	103	130	108	115	115	96	121	101	97	90	114	103	95	107
	488	104	99	112	111	116	119	123	97	131	102	97	91	121	106	95	107			487	102	96	103	132	110	114	115	96	121	101	95	90	114	103	96	106
	489	105	98	112	108	116	119	122	93	131	100	98	91	122	107	97	106			488	103	95	102	125	110	114	114	93	121	102	100	93	115	105	96	107
	490	105	98	111	112	114	120	120	96	130	102	95	90	122	108	96	106			489	102	95	101	130	110	114	112	96	119	104	93	92	114	104	93	106
	491	104	97	111	109	113	120	119	98	129	99	99	91	121	107	94	106			490	99	95	102	131	109	115	112	95	118	105	99	90	114	105	92	105
	492	103	96	110	113	113	121	120	95	131	104	95	91	120	108	93	107			491	98	94	104	129	109	116	112	96	119	106	92	90	112	105	93	105
	493	103	96	110	112	116	121	121	96	132	101	98	90	119	109	96	107			492	102	95	104	129	110	116	114	99	120	104	96	91	110	102	95	105
	494	103	96	110	115	117	121	121	98	130	102	93	91	120	107	97	107			493	103	95	105	129	110	116	116	97	119	102	94	90	111	102	96	106
	495	105	97	110	108	116	121	120	92	127	99	94	92	121	105	95	105			494	103	94	105	130	108	116	114	94	119	100	96	91	113	102	95	106
	496	106	97	111	112	116	122	123	94	129	103	95	91	123	106	95	106			495	103	94	103	132	108	115	115	95	120	104	95	92	111	101	93	105
	497	105	96	110	112	115	118	121	95	130	103	95	91	122	107	93	106			496	100	95	103	126	109	117	115	96	119	103	94	90	113	103	96	107
	498	103	100	110	116	112	119	123	100	130	103	95	91	120	109	93	106			497	101	95	102	128	109	113	114	96	118	102	93	92	111	98	92	105
	499	105	97	110	112	111	120	118	95	130	103	96	91	119	109	94	105			498	100	95	102	129	108	116	113	97	118	102	96	92	112	103	93	106
	500	103	101	110	114	113	123	122	98	130	103	97	92	119	110	94	106			499	99	94	102	129	108	111	113	98	118	104	92	90	113	103	94	106
	501	104	97	110	108	114	117	121	94	129	103	97	91	120	110	94	107			500	100	94	101	129	108	115	113	97	119	103	97	91	113	102	92	103
	502	101	100	109	109	114	119	124	97	130	103	96	91	119	109	95	107			501	102	94	102	129	110	113	114	95	120	102	92	92	114	105	93	104
	503	102	98	108	106	115	122	121	94	130	102	95	91	119	108	97	105			502	103	95	103	129	112	115	110	95	120	102	95	92	114	101	95	106
	504	106	98	112	112	116	120	120	98	132	102	94	91	118	109	93	105			503	103	96	102	132	110	110	112	97	119	102	93	90	111	102	91	105
	505	104	99	110	112	116	120	123	98	129	101	95	92	120	111	92	106			504	99	94	102	129	108	111	108	96	119	102	95	90	113	105	89	107
	506	104	99	109	113	116	121	120	98	130	105	96	91	121	108	94	105			505	103	95	104	129	108	113	110	95	120	102	92	89	114	101	93	105
	507	105	99	109	107	115	120	117	97	131	100	95	91	122	112	95	105			506	105	95	102	130	108	113	110	95	120	102	97	90	114	101	96	105
	508	105	98	111	111	115	120	124	98	129	102	95	92	121	107	94	106			507	102	95	101	129	108	113	108	96	120	102	93	91	114	95	97	107
	509	103	98	110	109	116	120	119	99	130	98	96	93	121	111	96	107			508	99	96	102	126	107	113	112	96	120	103	97	91	113	103	93	109
	510	102	98	108	113	117	120	117	97	131	103	97	92	122	107	96	106			509	100	95	102	126	108	114	110	94	119	103	92	90	112	101	91	107
	511	102	98	106	111	113	119	120	92	128	103	99	91	123	109	92	103			510	103	96	102	128	110	114	115	94	119	103	96	90	110	105	92	107
	512	103	100	112	109	114	121	122	94	130	100	96	91	122	112	94	104			511	104	96	103	129	106	113	114	96	119	100	92	91	109	102	95	109
	513	102	98	110	107	116	120	118	96	131	101	98	92	121	110	94	110			512	101	96	104	127	108	115	111	93	119	100	95	92	113	107	94	106
	514	102	98	109	112	117	121	121	96	130	100	95	93	121	108	93	110			513	103	95	102	129	106	113	109	96	118	101	93	92	111	104	94	106
	515	103	100	109	111	117	123	118	94	129	100	99	93	121	107	93	104			514	104	94	102	128	105	113	109	92	119	101	95	89	112	103	93	106
	516	104	100	110	114	116	121	122	95	128	101	94	92	122	107	93	105			515	101	94	103	127	109	115	110	95	120	101	90	89	115	102	93	106
	517	104	98	110	107	116	118	117	96	128	103	97	92	122	108	93	103			516	98	94	101	126	108	114	113	97	118	102	94	89	116	101	95	106
	518	104	97	109	11	116	120	120	96	129	101	94	92	121	109	95	109			517	99	94	103	126	106	112	116	96	119	103	90	90	113	103	96	105
	519	103	99	108	111	115	123	120	95	130	98	95	93	120	110	97	101			518	100	95	104	126	106	113	113	99	120	103	93	90	111	103	95	105
	520	104	98	110	109	114	123	120	97	130	101	97	92	123	107	93	105			519	101	95	103	130	105	114	112	97	118	101	92	91	108	101	94	105
	521	104	98	110	112	114	118	121	97	131	100	96	92	121	112	93	108			520	99	97	103	129	105	110	114	93	119	101	96	89	115	103	96	106
	522	103	99	110	116	116	122	121	96	131	101	96	92	119	112	94	104			521	101	98	101	131	106	113	115	95	119	102	94	91	113	103	96	105
	523	104	99	110	108	116	122	122	97	128	101	95	91	119	110	95	105			522	101	98	102	128	107	111	112	95	118	102	98	90	112	103	95	106
	524	105	100	109	113	115	125	122	95	128	103	95	91	121	110	95	106			523	100	96	102	131	108	112	112	96	118	102	93	88	112	103	93	106
	525	105	100	109	112	115	116	121	96	130	103	94	91	122	108	95	106			524	98	95	101	125	108	114	114	94	118	102	97	89	113	104	92	106
	526	103	99	108	113	116	119	121	95	130	103	94	91	121	108	95	108			525	99	94	103	129	107	110	112	95	118	102	92	92	113	104	93	106
	527	101	98	108	105	113	122	121	96	128	102	94	90	119	112	94	103			526	100	95	105	126	106	112	111	95	117	103	96	91	113	104	93	107
	528	104	99	109	109	115	121	123	95	131	102	93	89	121	108	96	107			527	100	96	105	129	106	110	113	96	116	103	94	88	114	103	94	108
	529	104	101	109	114	117	113	121	98	131	105	97	89	120	108	95	106			528	98	94	101	126	107	112	112	95	116	102	97	92	113	103	93	105
	530	107	101	109	114	116	115	119	97	131	101	96	90	119	109	94	106			529	98	94	101	131	106	109	111	94	119	102	93	90	111	102	93	105
	531	99	100	109	106	116	122	118	95	131	103	94	91	119	109	95	106			530	92	93	99	127	105	114	114	94	119	101	97	91	110	102	93	106
	532	108	98	109	112	116	121	122	99	130	102	96	92	121	107	94	105			531	99	93	99	130	106	110	113	94	119	102	93	91	111	102	93	107
	533	99	98	108	107	116	119	122	97	129	100	95	93	123	106	93	104			532	97	93	103	127	107	114	111	96	120	101	97	89	113	103	93	104
	534	105	100	108	108	115	118	123	95	130	103	94	93	123	106	95	103			533	100	94	103	131	107	110	112	97	119	99	92	90	114	103	93	105
	535	95	101	107	111	119	117	121	97	131	101	97	93	122	108	98	102			534	96	93	102	125	106	111	112	96	117	98	96	92	112	101	93	107
	536	104	99	107	111	115	120	121	95	132	101	97	91	119	108	93	104			535	102	93	103	126	109	110	113	95	119	100	92	90	110	99	92	107
	537	104	99	107	107	116	121	119	94	131	102	97	93	117	108	95	105			536	98	93	102	121	108	110	111	95	117	102	95	91	114	101	94	108
	538	104	99	107	113	116	120	122	97	131	102	93	94	119	108	95	105			537	99	94	102	129	107	110	110	94	117	103	92	91	111	102	95	106
	539	103	100	107	112	114	120	121	95	131	101	98	93	121	108	95	104			538	100	93	102	124	107	111	111	94	118	102	96	91	111	102	93	104
	540	102	100	107	113	117	119	122	97	130	101	96	93	119	109	95	104			539	101	91	101	128	107	111	111	93	118	100	92	90	111	102	92	104
	541	102	100	108	108	120	118	118	95	128	100	99	93	120	109	97	106			540	102	92	101	126	106	111	110	93	118	99	96	90	110	102	94	105
	542	103	100	109	113	114	119	122	97	129	101	95	92	122	108	97	107			541	102	92	101	128	105	111	112	93	118	100	93	90	112	102	94	106
	543	104	99	109	111	116	119	124	96	131	102	94	89	120	107	96	108			542	101	92	103	122	105	111	111	93	117	101	97	90	114	102	93	105
	544	103	99	108	11	117	119	120	97	128	102	98	92	120	109	96	106			543	101	94	104	128	106	109	112	93	117	101	93	89	110	102	93	104
	545	104	100	108	108	116	120	122	98	127	101	99	92	121	108	95	107			544	100	94	101	123	108	113	113	98	116	101	96	88	113	102	94	106
	546	100	100	111	11	115	121	119	97	127	100	95	91	121	108	95	106			545	101	93	102	127	105	114	112	96	119	101	92	90	111	104	93	107
	547	102	100	105	105	115	121	122	95	128	101	100	90	121	109	96	104			546	101	93	102	123	104	113	112	97	120	101	96	92	111	102	92	105
	548	103	100	110	11	116	120	117	94	129	104	97	91	123	110	97	106			547	101	93	100	126	107	112	111	93	119	101	93	91	112	104	93	109
	549	102	101	108	107	116	118	124	96	130	104	100	92	125	109	97	109			548	103	92	101	123	108	110	111	96	118	101	97	89	110	104	94	101
	550	104	100	110	11	114	118	121	96	130	103	96	92	124	109	96	108			549	101	91	102	127	104	109	110	94	117	101	93	89	110	101	94	106
	551	100	98	105	109	113	118	121	94	131	102	97	93	121	111	96	104			550	99	93	103	122	103	111	112	97	118	101	98	92	112	104	95	104
	552	104	100	109	113	112	121	120	93	128	103	99	92	122	109	97	107			551	99	95	102	125	103	110	110	95	118	98	95	94	111	101	96	105
	553	102	98	109	111	114	119	121	95	129	102	98	91	121	110	96	105			552	101	92	102	122	104	110	109	96	117	102	95	91	109	101	94	103
	554	102	100	109	11	116	124	123	97	130	101	98	92	120	108	96	106			553	100	93	104	127	103	108	109	95	117	102	95	91	110	101	93	104
	555	102	96	108	11	116	115	119	95	130	102	97	94	120	110	95	107			554	99	92	105	123	104	108	110	94	116	99	95	91	110	102	93	104
	556	109	101	108	11	115	120	121	92	129	102	96	93	121	108	94	105			555	99	91	105	125	106	111	111	94	116	99	94	91	111	102	94	102
	557	100	98	109	11	115	121	123	92	129	101	95	90	121	110	93	106			556	101	91	103	121	106	111	110	94	117	99	94	90	112	101	95	102
	558	104	102	109	111	117	120	118	95	130	102	96	90	120	108	94	107			557	101	91	102	123	104	109	110	95	118	99	94	89	111	99	94	103
	559	97	100	109	111	114	118	124	98	131	103	97	92	119	107	95	105			558	101	92	102	121	106	108	112	95	119	102	94	89	111	99	92	104
	560	103	98	109	111	115	121	121	96	129	104	96	93	119	109	95	108			559	99	92	103	127	106	105	110	94	120	97	93	90	111	100	93	104
	561	104	98	109	11	115	122	120	95	128	103	97	92	120	111	95	105			560	97	86	100	118	107	112	109	94	118	100	95	91	110	103	93	107
	562	101	99	108	113	115	120	119	94	127	103	96	92	121	108	95	111			561	100	87	101	125	107	111	110	95	117	99	94	90	109	103	93	106
	563	99	99	107	106	115	120	121	94	128	102	96	92	123	111	95	103			562	99	91	99	123	106	109	111	96	119	98	97	90	110	101	93	104
	564	103	99	107	107	116	118	121	94	128	101	96	93	123	106	96	112			563	99	93	99	126	105	108	112	97	118	99	92	90	111	98	94	104
	565	104	100	108	106	116	120	123	95	128	102	97	92	123	110	97	103			564	103	93	102	122	104	106	111	97	116	98	97	91	111	96	95	106
	566	102	100	108	11	116	120	120	96	127	103	98	93	122	107	96	108			565	101	92	102	126	105	104	111	96	116	98	93	91	112	96	96	106
	567	102	101	107	103	118	120	118	97	127	104	100	93	122	109	95	104			566	97	89	101	122	106	111	110	95	117	100	95	90	113	95	95	105
	568	102	100	109	11	116	120	122	99	130	101	96	94	121	110	94	104			567	102	88	102	125	108	108	110	94	117	97	92	90	113	94	95	106
	569	104	99	108	106	115	119	121	95	129	103	97	93	120	112	95	105			568	95	94	104	115	105	109	111	93	122	98	95	87	110	102	93	105
	570	100	99	107	109	116	118	120	98	128	103	99	92	120	109	94	106			569	100	93	103	122	104	111	112	93	120	98	92	87	110	101	94	104
	571	101	99	107	103	115	120	119	96	128	103	99	91	120	107	94	107			570	98	93	103	124	104	112	112	93	117	97	95	89	113	100	94	104
	572	102	99	108	11	113	120	120	99	128	101	100	92	120	105	97	107			571	101	93	103	121	104	106	112	94	116	97	92	90	111	100	94	105
	573	104	100	108	106	114	121	121	92	128	100	100	92	121	110	96	105			572	101	93	101	121	107	110	111	94	117	99	97	88	109	101	93	105
	574	101	100	108	11	115	120	121	94	128	101	100	93	121	110	95	104			573	101	91	99	121	106	105	111	95	117	99	89	88	111	101	93	106
	575	104	100	108	107	117	119	121	93	128	102	101	93	121	109	98	105			574	96	92	100	121	103	111	108	97	118	97	92	89	113	101	93	106
	576	103	101	107	109	113	121	119	97	126	104	97	90	119	109	93	105			575	99	94	101	122	106	106	108	97	118	97	91	88	112	102	94	106
	577	105	102	108	107	115	121	121	96	130	103	95	92	121	109	93	108			576	100	91	100	123	104	108	109	91	118	97	95	91	111	103	95	103
	578	100	101	106	113	111	120	122	95	131	102	99	93	122	109	94	108			577	102	93	101	124	103	108	111	93	118	97	92	88	111	100	97	107
	579	101	98	108	103	118	118	122	96	128	102	97	94	121	109	95	105			578	100	91	103	120	104	108	111	95	118	96	96	89	112	99	94	103
	580	102	99	109	107	114	118	122	97	127	102	98	94	121	108	95	101			579	102	89	103	124	106	106	110	95	119	97	91	90	110	100	95	107
	581	101	102	108	11	117	119	122	97	129	102	101	93	122	109	95	101			580	95	91	103	120	107	108	109	94	121	99	94	87	108	102	92	102
	582	103	100	109	111	114	119	120	96	129	103	98	93	121	109	93	104			581	101	91	103	122	106	108	110	94	120	100	90	89	110	102	91	104
	583	98	95	106	109	117	117	117	94	126	103	101	93	119	110	92	107			582	101	90	102	119	105	109	110	95	118	99	94	90	111	101	96	102
	584	103	100	106	112	113	120	120	99	127	103	97	92	120	109	91	106			583	104	93	102	121	108	107	111	96	115	98	91	87	109	99	91	107
	585	104	101	109	105	111	120	121	96	128	103	102	93	121	110	97	106			584	102	88	101	122	104	108	110	96	119	97	97	90	112	101	95	110
	586	104	101	109	112	114	121	121	95	128	103	100	92	120	109	92	106			585	103	92	101	124	103	108	109	95	117	98	95	90	111	100	92	107
	587	102	100	107	103	116	122	121	96	127	104	102	92	119	108	95	106			586	99	87	102	120	104	108	109	94	117	99	94	89	111	101	95	102
	588	101	99	106	111	116	121	121	96	127	104	97	92	120	109	94	105			587	103	91	102	123	105	108	110	93	118	97	93	89	111	101	94	100
	589	101	98	108	105	115	119	121	94	128	102	102	91	121	109	99	104			588	98	88	103	118	104	109	110	94	117	97	91	89	108	99	94	103
	590	102	99	108	113	116	119	119	94	129	100	98	92	121	108	94	104			589	102	93	103	124	104	111	109	96	117	98	93	89	108	100	95	106
	591	102	100	107	105	117	120	119	96	128	101	98	92	120	105	97	104			590	98	89	102	119	102	113	106	95	116	96	95	89	109	101	90	107
	592	100	101	108	108	115	117	122	98	128	104	99	92	121	106	95	107			591	99	92	101	122	103	108	108	94	114	98	92	89	108	101	92	110
	593	102	100	108	106	113	117	122	96	128	104	101	93	120	108	96	106			592	99	91	101	119	102	113	109	94	119	98	98	90	109	102	90	106
	594	103	100	108	11	111	118	124	95	128	103	98	93	119	110	94	105			593	102	91	101	121	103	108	109	95	118	99	93	90	109	101	95	107
	595	103	100	109	108	112	119	118	95	127	102	101	93	118	110	98	105			594	100	90	102	120	105	109	109	95	117	99	96	89	109	100	93	104
	596	103	99	109	112	113	119	121	97	126	102	96	92	118	108	94	105			595	103	89	103	124	104	109	109	95	116	98	93	90	108	101	92	104
	597	104	98	108	106	114	120	118	97	126	102	100	92	119	108	98	103			596	99	90	103	115	104	109	107	95	116	96	98	90	107	103	95	107
	598	103	98	108	109	113	118	120	95	127	103	98	92	121	109	96	102			597	102	90	103	122	104	104	106	94	116	96	94	91	107	102	95	107
	599	101	100	108	109	116	117	117	94	128	103	101	93	122	111	98	103			598	96	90	102	121	101	109	109	93	116	98	97	90	108	101	94	105
	600	99	100	108	109	114	120	117	93	128	100	96	93	120	108	96	105			599	94	93	102	121	103	110	109	93	117	100	91	89	109	100	95	107
	601	105	100	108	104	114	119	120	92	126	101	99	93	121	109	96	104			600	100	92	100	119	104	109	109	95	117	98	97	91	113	99	95	106
	602	102	100	107	108	115	117	118	97	126	100	98	93	121	108	95	104			601	101	92	102	122	105	108	110	97	118	97	92	90	111	99	96	108
	603	102	98	108	106	115	117	121	92	128	100	102	93	121	106	94	104			602	97	91	102	118	104	107	111	96	117	97	95	89	110	98	97	106
	604	101	97	110	108	115	118	121	97	128	101	97	91	119	106	94	106			603	103	90	102	121	103	107	109	95	116	99	92	88	109	98	94	105
	605	102	97	110	104	115	118	117	93	126	102	100	91	118	108	93	106			604	101	89	104	121	103	106	106	95	116	101	96	89	111	100	93	106
	606	105	98	109	108	117	118	121	96	126	100	97	92	120	108	94	105			605	102	89	103	124	103	107	108	94	118	100	93	89	111	100	92	105
	607	99	99	107	105	113	117	119	93	127	97	99	92	124	107	96	104			606	97	90	102	120	102	109	108	93	119	98	97	89	111	100	91	103
	608	101	99	108	108	113	120	121	95	125	102	98	91	121	107	96	105			607	101	91	103	123	102	105	108	95	119	97	93	89	110	100	89	105
	609	103	99	107	106	113	118	116	96	127	102	100	91	120	106	97	105			608	102	90	104	121	100	108	110	94	116	98	94	91	108	102	93	102
	610	101	99	107	108	114	120	118	96	127	102	97	94	118	107	95	106			609	97	90	101	122	100	108	110	94	116	98	92	91	109	101	94	105
	611	103	99	108	105	116	116	117	95	127	102	99	90	118	108	92	108			610	96	90	104	119	104	106	107	94	116	97	95	91	109	101	94	106
	612	102	99	108	109	117	120	123	94	126	100	95	93	118	107	93	107			611	100	90	103	123	104	107	106	94	116	97	90	91	109	102	93	106
	613	104	99	106	105	116	116	119	96	125	100	101	91	119	106	96	105			612	101	90	102	119	100	107	107	93	116	98	96	91	108	102	93	108
	614	103	99	106	108	116	118	120	97	126	101	99	93	121	108	96	105			613	97	90	103	123	100	108	107	93	116	98	92	92	108	100	93	106
	615	104	98	107	106	114	116	118	95	126	102	100	91	122	110	93	106			614	97	90	99	119	103	107	107	93	116	98	95	91	108	100	94	104
	616	103	98	108	109	112	122	121	96	126	99	96	93	117	108	96	104			615	100	90	102	122	102	108	107	93	115	95	93	91	108	101	95	104
	617	105	100	108	103	112	121	122	96	126	100	100	92	119	107	97	106			616	99	91	100	117	104	107	107	93	120	96	93	88	111	100	94	101
	618	102	101	108	112	114	120	121	96	126	102	94	91	120	107	97	108			617	99	89	102	122	102	109	107	95	116	97	94	91	111	99	94	104
	619	104	100	108	104	114	119	121	96	126	102	102	91	119	108	95	107			618	100	88	102	119	100	109	107	94	115	97	93	91	109	99	95	107
	620	102	99	108	11	113	118	120	96	126	102	93	91	118	109	96	105			619	100	88	102	123	102	106	106	93	118	97	92	89	107	100	95	106
	621	99	98	108	102	113	116	120	96	126	101	102	92	118	110	96	104			620	100	88	103	120	103	105	105	94	117	97	93	89	107	97	95	102
	622	103	100	108	109	115	116	120	95	124	100	96	92	118	109	94	104			621	100	87	103	123	102	108	106	93	117	97	92	88	110	98	95	104
	623	102	101	108	103	113	118	120	95	123	100	100	91	117	108	95	104			622	101	88	100	120	101	106	107	93	118	98	91	88	110	99	94	108
	624	100	100	105	106	113	119	120	94	124	100	97	93	119	109	93	106			623	101	90	101	121	98	105	105	94	117	96	92	90	109	99	94	106
	625	100	99	105	105	113	118	117	92	124	99	96	93	119	107	94	101			624	99	89	102	120	100	109	108	92	116	94	93	92	110	98	94	104
	626	103	99	106	107	114	119	119	91	125	99	96	92	119	105	95	109			625	101	90	103	123	103	109	107	94	116	94	92	91	109	99	94	107
	627	100	98	106	102	115	120	117	92	125	102	97	92	119	107	94	102			626	100	90	102	118	103	109	106	95	117	95	95	89	109	99	96	105
	628	100	98	107	107	115	119	121	95	125	102	98	92	119	108	94	104			627	99	90	101	121	102	110	107	95	117	97	90	89	109	99	93	110
	629	104	98	108	105	114	117	116	96	124	100	98	92	119	109	95	104			628	101	89	102	117	101	108	105	94	117	96	94	89	107	97	90	103
	630	102	99	109	108	112	118	119	94	124	100	98	91	117	106	96	104			629	101	89	102	121	101	105	109	93	117	96	92	89	107	96	92	106
	631	102	100	110	105	115	120	117	92	124	102	97	90	116	105	98	101			630	99	89	102	118	101	106	102	93	117	97	95	90	109	96	96	104
	632	102	97	106	109	112	120	118	96	124	101	97	92	119	107	93	104			631	101	89	103	123	100	106	105	93	118	95	91	91	108	96	96	106
	633	103	99	106	109	116	119	117	97	124	100	98	92	118	108	96	103			632	98	89	105	119	99	108	104	96	117	94	94	88	110	100	96	105
	634	104	97	108	11	110	122	120	96	124	101	96	91	117	109	95	105			633	98	89	104	122	99	105	103	92	116	99	94	90	108	97	95	105
	635	103	101	109	102	109	117	116	95	125	102	100	91	118	110	93	104			634	99	90	102	119	100	109	104	91	117	97	93	89	108	101	94	106
	636	103	97	108	106	115	121	121	96	125	101	95	93	119	110	94	102			635	101	91	100	122	101	104	103	94	117	96	93	88	107	99	93	107
	637	104	100	105	107	112	116	119	97	124	99	98	93	119	109	93	103			636	101	89	100	116	102	107	103	93	115	97	93	87	104	98	92	106
	638	103	97	105	11	114	119	121	96	124	98	94	91	117	108	93	106			637	100	88	100	120	101	105	107	92	117	94	92	87	105	99	91	107
	639	102	98	107	106	111	118	117	94	126	99	95	89	115	107	96	102			638	98	89	101	119	99	107	104	94	119	97	91	89	107	96	93	108
	640	103	100	108	107	112	120	118	94	124	102	97	90	116	106	93	104			639	96	92	101	123	100	102	104	95	119	94	91	90	106	99	96	106
	641	97	99	106	105	112	117	118	93	124	100	99	91	116	105	94	105			640	98	90	98	118	100	106	103	91	118	95	94	90	107	98	95	104
	642	99	98	106	108	114	118	121	94	125	99	97	91	115	106	94	106			641	100	89	98	119	100	104	103	91	118	95	93	89	106	98	95	103
	643	97	97	105	103	113	119	116	95	126	100	94	90	116	107	95	106			642	96	89	100	115	100	108	104	91	115	96	93	89	107	100	90	102
	644	103	97	105	106	114	117	120	96	126	100	95	91	118	107	94	104			643	100	90	101	121	100	103	104	92	114	96	94	89	109	99	94	104
	645	97	98	103	102	112	117	117	96	124	99	97	92	119	107	94	104			644	95	90	102	117	100	109	104	92	116	96	94	88	108	97	95	108
	646	100	100	103	106	112	118	119	94	124	98	96	92	118	107	94	104			645	100	89	102	121	100	106	105	93	117	95	93	89	107	99	91	110
	647	100	101	106	105	109	114	116	92	126	99	93	90	117	109	94	105			646	97	89	102	116	100	107	102	93	116	95	93	89	107	100	94	107
	648	100	97	106	107	112	117	116	92	124	102	96	93	117	110	94	105			647	99	90	101	119	100	102	102	95	118	96	93	89	108	98	93	102
	649	101	99	107	107	114	117	117	94	121	101	96	93	117	110	93	102			648	98	92	103	117	102	107	103	92	119	96	94	89	107	98	93	109
	650	101	99	107	107	113	118	118	96	124	100	96	93	117	109	94	107			649	98	88	102	120	101	108	103	94	116	95	94	88	106	99	94	108
	651	101	98	106	104	113	118	119	96	126	100	96	92	117	107	92	104			650	94	87	101	116	101	106	103	94	117	95	93	88	106	101	98	107
	652	100	97	106	107	114	116	119	97	123	100	96	92	116	107	94	106			651	98	88	101	119	101	106	103	93	118	94	92	90	107	101	91	107
	653	99	96	108	1	114	114	118	97	122	100	96	92	117	108	93	102			652	93	88	101	115	100	107	104	93	117	95	92	90	108	99	96	107
	654	100	98	107	105	112	115	117	97	123	99	97	92	117	108	95	107			653	97	89	101	118	99	106	104	94	116	97	94	89	108	97	93	106
	655	101	100	105	101	111	118	116	95	122	98	97	92	118	107	94	104			654	95	88	101	112	99	107	104	93	117	97	94	88	108	97	97	106
	656	100	96	107	105	111	117	119	97	126	103	95	94	118	108	92	105			655	99	84	101	115	101	104	105	93	116	94	93	89	107	99	94	105
	657	100	97	106	105	113	117	119	96	125	98	95	94	118	107	94	103			656	101	87	100	117	98	106	104	92	114	95	93	89	109	96	93	102
	658	101	97	108	107	111	117	119	94	123	97	96	93	117	106	95	105			657	104	86	101	120	98	103	105	92	118	94	92	89	108	98	93	105
	659	101	97	110	102	113	118	118	94	122	99	96	92	112	106	95	102			658	101	85	102	115	100	107	108	93	119	93	92	88	108	100	95	103
	660	102	98	108	109	113	118	117	95	123	100	95	92	119	106	94	108			659	104	85	102	119	100	101	107	92	116	93	93	90	109	98	95	106
	661	103	97	107	108	115	118	117	96	124	99	95	93	114	107	93	104			660	98	87	101	114	98	107	105	91	116	94	94	91	109	97	93	107
	662	102	97	107	112	114	118	118	95	125	99	96	93	115	109	93	106			661	100	88	100	117	98	105	105	91	117	94	93	89	107	96	93	106
	663	102	97	103	109	112	118	119	94	125	101	96	92	115	109	94	102			662	96	89	100	113	100	108	100	92	118	93	92	87	106	97	93	109
	664	101	99	105	107	111	117	116	96	125	98	95	90	112	108	94	106			663	98	89	101	118	96	101	105	92	118	95	93	88	107	97	92	105
	665	102	99	105	103	112	114	117	96	124	102	96	92	114	107	97	104			664	101	86	103	113	95	106	106	93	116	96	93	91	109	99	92	104
	666	101	100	106	108	113	119	118	94	123	103	98	93	115	107	97	103			665	101	84	103	116	95	102	102	94	118	94	90	89	106	98	92	105
	667	100	99	106	104	112	112	119	93	123	100	99	92	116	107	93	104			666	96	88	103	115	96	106	99	91	118	93	91	88	106	98	93	107
	668	103	99	107	105	110	121	118	94	123	97	99	92	117	108	92	106			667	98	86	103	114	97	102	102	91	116	94	94	88	108	98	94	107
	669	101	98	107	102	110	115	118	95	123	98	98	92	116	109	93	106			668	93	86	104	115	97	105	104	94	116	93	93	89	107	99	94	105
	670	99	98	106	107	112	120	118	96	122	100	98	92	117	109	93	103			669	100	89	104	115	98	102	102	93	117	93	92	89	106	100	93	107
	671	103	99	106	102	110	116	118	96	121	101	98	91	117	109	91	102			670	98	85	103	114	99	105	104	92	116	95	93	90	107	99	93	109
	672	102	98	107	104	112	118	117	95	122	101	97	91	114	107	92	102			671	102	88	102	115	101	101	102	94	113	93	92	91	107	98	94	107
	673	101	99	106	102	113	114	116	95	122	100	97	92	114	106	94	104			672	100	90	103	113	103	110	101	94	114	96	92	89	104	97	97	105
	674	103	100	108	104	113	114	116	95	123	103	96	92	114	105	95	105			673	99	86	103	113	99	107	101	95	115	96	90	87	105	97	97	108
	675	96	99	104	1	113	115	117	95	124	98	96	91	114	106	95	104			674	97	83	104	113	98	107	103	95	115	95	96	87	107	97	96	109
	676	102	97	108	105	114	114	116	96	125	100	96	91	115	108	94	102			675	97	85	104	114	102	100	104	95	115	94	91	87	108	98	95	109
	677	101	96	104	102	112	117	114	97	125	96	96	92	115	108	92	102			676	98	90	104	114	99	105	103	95	115	95	93	87	108	98	95	107
	678	104	96	107	105	110	117	116	97	123	100	97	93	116	109	93	102			677	100	90	104	114	95	102	101	93	115	96	89	87	107	98	94	105
	679	98	97	105	104	112	114	119	97	123	99	97	91	116	112	94	103			678	100	88	103	114	99	105	103	92	117	96	94	88	107	98	93	105
	680	100	100	107	101	112	117	116	97	124	102	92	92	114	108	92	101			679	100	87	103	113	96	104	103	93	117	91	92	86	107	98	94	105
	681	100	100	104	101	112	116	116	96	122	100	95	93	114	108	95	100			680	96	87	105	106	98	104	104	94	115	93	92	89	108	100	96	107
	682	100	100	102	1	112	116	118	95	122	100	93	93	115	107	92	104			681	97	86	103	111	100	104	103	92	115	94	89	88	107	98	93	105
	683	101	99	104	101	111	115	119	94	123	101	98	91	116	107	94	106			682	96	87	103	113	100	102	101	91	116	94	95	89	106	96	92	103
	684	101	98	106	101	111	115	119	93	122	101	92	91	116	106	93	103			683	95	87	104	113	100	100	101	92	116	93	91	89	106	95	93	104
	685	101	97	105	103	112	115	118	94	120	100	95	92	116	105	90	103			684	96	88	104	113	100	101	103	93	116	92	92	88	107	95	95	106
	686	101	97	103	105	113	116	117	96	121	98	93	91	116	105	93	105			685	97	88	104	111	99	103	104	93	115	92	90	88	107	96	95	106
	687	101	98	102	106	114	117	116	98	122	98	96	90	115	106	92	103			686	98	87	104	110	97	102	102	93	114	93	96	86	106	95	93	105
	688	102	100	107	104	112	116	118	98	121	100	97	93	116	109	91	100			687	97	86	105	113	98	100	103	93	114	93	91	85	105	94	89	105
	689	101	99	105	1	111	117	117	93	122	100	98	93	117	110	92	108			688	97	86	104	113	100	103	103	92	114	92	94	90	107	100	95	105
	690	100	99	107	103	110	117	119	94	122	100	98	93	117	105	92	106			689	101	86	106	114	98	99	103	94	114	92	92	88	104	99	95	104
	691	100	99	107	101	111	115	119	92	119	99	97	93	115	107	92	105			690	97	84	106	111	100	104	103	93	114	93	91	87	104	99	95	103
	692	99	98	105	104	112	115	116	97	119	98	97	93	115	108	92	106			691	101	85	104	114	100	100	105	94	114	93	92	88	108	98	95	104
	693	97	98	106	97	112	116	118	93	121	98	95	93	115	106	93	105			692	95	87	103	109	97	104	105	95	114	94	93	90	108	96	95	106
	694	98	97	107	101	112	116	119	95	122	98	94	92	115	109	94	108			693	101	87	104	114	99	99	105	93	115	93	94	91	104	96	94	105
	695	100	97	105	103	110	115	115	93	122	98	92	92	114	107	95	105			694	99	86	105	111	96	101	106	92	117	91	93	89	102	99	95	104
	696	103	98	106	105	111	117	117	97	120	101	97	93	116	106	92	104			695	100	88	104	114	96	101	104	94	118	92	91	86	104	99	94	106
	697	99	98	110	102	108	117	118	96	119	100	99	93	115	107	92	105			696	98	87	105	110	97	104	103	90	113	93	92	89	100	97	94	105
	698	97	97	105	106	113	117	115	94	120	99	98	91	114	103	92	105			697	99	88	104	113	100	105	102	93	116	92	91	89	99	97	93	106
	699	100	98	103	94	109	115	119	95	122	99	102	91	114	108	93	104			698	98	88	104	111	100	104	102	94	118	92	92	89	102	95	94	106
	700	102	99	107	106	114	115	114	95	123	98	96	94	114	104	93	102			699	97	86	105	114	98	104	103	94	117	94	93	88	104	92	95	106
	701	102	100	106	1	109	115	118	96	122	97	98	92	113	109	93	102			700	99	86	105	108	98	105	102	93	116	92	91	88	101	92	94	105
	702	100	99	103	104	110	115	116	95	120	99	94	91	115	106	93	104			701	99	86	104	112	99	104	103	91	117	90	91	89	102	93	93	105
	703	99	98	108	94	111	117	118	95	120	102	96	94	117	107	92	106			702	97	85	103	110	97	100	103	91	116	91	92	89	106	95	94	104
	704	102	98	103	1	111	117	118	95	118	101	97	95	115	107	92	106			703	99	84	102	113	96	99	103	94	113	92	90	87	104	95	92	104
	705	99	102	103	97	110	116	114	92	121	101	98	93	116	108	95	102			704	100	88	103	111	96	101	102	93	115	92	93	85	104	99	97	104
	706	101	97	104	103	109	116	117	97	122	100	99	93	113	108	92	100			705	98	86	101	112	97	99	101	94	114	92	91	90	103	97	94	103
	707	98	97	104	101	110	117	114	94	121	98	98	93	113	106	95	103			706	96	84	106	111	97	104	104	92	115	92	90	90	104	96	93	104
	708	103	100	104	104	111	117	119	97	119	98	98	93	117	106	91	101			707	98	86	103	111	97	98	104	92	114	92	91	89	104	96	92	106
	709	99	97	104	101	112	115	114	93	120	98	99	93	116	107	96	105			708	99	88	102	112	98	103	103	94	111	92	91	90	102	96	93	105
	710	102	99	104	104	110	116	116	93	122	100	97	91	113	107	93	103			709	98	84	105	112	98	101	103	94	114	92	90	89	102	97	94	106
	711	101	100	104	1	113	117	115	93	122	101	95	89	112	106	93	99			710	98	82	102	110	98	103	101	92	119	92	90	88	104	97	95	106
	712	103	102	104	102	111	116	119	93	120	99	97	92	113	105	92	103			711	98	85	106	111	97	98	102	92	115	91	91	88	103	96	96	104
	713	101	102	104	101	111	115	119	92	120	97	97	92	114	105	93	105			712	96	85	104	111	98	101	102	93	116	92	92	88	104	97	93	106
	714	101	101	104	1	112	115	114	95	121	100	97	92	114	105	94	99			713	100	85	102	114	94	98	102	90	118	93	91	88	104	96	92	105
	715	100	98	105	101	112	118	113	92	122	98	96	91	114	106	93	105			714	97	85	102	109	101	102	102	91	118	93	94	87	104	96	93	105
	716	104	96	104	102	111	117	119	97	120	101	97	91	113	107	92	98			715	100	85	103	113	95	96	103	92	117	92	87	87	104	96	94	106
	717	103	95	105	102	112	114	118	93	120	95	98	91	113	108	91	106			716	96	85	104	109	100	100	103	92	116	92	92	88	104	96	95	109
	718	100	96	105	1	113	114	113	96	122	100	98	90	114	108	92	101			717	100	85	103	113	94	98	104	94	116	91	89	88	103	96	95	108
	719	94	98	104	99	112	117	113	95	124	101	97	90	114	109	93	101			718	96	85	102	109	96	101	103	96	116	91	93	88	103	96	95	105
	720	100	98	107	102	111	117	116	94	117	101	97	92	114	107	91	104			719	100	85	101	112	96	97	102	93	115	88	90	87	102	98	93	102
	721	100	99	104	101	111	113	115	94	121	99	96	92	111	106	91	102			720	101	85	98	112	97	99	101	94	115	90	90	86	103	94	93	103
	722	100	99	103	98	113	113	114	97	118	101	96	92	114	107	91	101			721	99	87	105	111	98	95	102	93	115	91	89	87	103	93	93	104
	723	99	97	103	97	112	114	114	93	121	98	96	92	114	108	92	102			722	102	85	107	110	98	100	101	93	116	91	93	88	104	95	94	106
	724	99	98	105	98	108	112	115	96	116	97	96	92	111	107	93	104			723	99	85	103	111	98	95	100	92	117	91	89	87	105	96	94	106
	725	100	99	106	99	109	114	116	92	121	99	97	92	113	104	93	104			724	99	86	101	111	98	101	100	91	117	91	94	86	105	94	95	105
	726	101	99	104	101	112	116	116	95	119	99	97	92	115	103	93	103			725	101	85	104	110	98	98	102	91	115	92	89	86	104	94	95	105
	727	102	98	102	102	113	114	116	94	120	101	97	92	109	104	92	102			726	98	84	107	108	97	101	103	92	116	93	92	88	104	94	94	106
	728	100	95	105	95	112	116	115	97	121	100	95	90	113	106	91	103			727	101	86	108	108	96	98	103	93	117	90	89	90	104	92	94	107
	729	99	97	104	97	112	115	117	95	119	100	95	91	114	107	92	102			728	99	85	101	108	96	100	103	93	119	91	90	87	98	93	93	108
	730	98	98	103	98	112	118	117	94	118	99	93	92	115	107	92	101			729	100	85	99	110	97	99	102	91	116	92	91	87	101	95	92	106
	731	99	99	104	99	111	114	115	94	118	99	95	93	114	106	92	101			730	95	85	100	109	97	99	103	91	115	92	90	88	104	95	97	104
	732	99	99	105	101	111	118	115	93	120	99	96	93	113	107	93	101			731	99	84	104	107	95	99	103	93	116	92	90	88	103	95	94	105
	733	97	97	106	103	111	115	116	94	120	100	95	92	112	108	94	101			732	96	83	105	109	95	96	102	93	115	92	91	88	101	94	92	106
	734	96	95	105	1	111	117	116	95	120	100	97	91	113	108	94	101			733	99	83	102	109	95	96	102	90	117	91	93	88	101	94	93	107
	735	97	96	104	95	109	114	114	96	118	99	95	90	114	106	94	101			734	94	84	101	109	95	99	102	91	118	90	93	88	101	95	91	106
	736	99	98	104	1	108	117	115	94	120	100	97	93	112	104	91	102			735	97	84	102	111	96	100	102	94	116	92	91	88	102	96	94	105
	737	96	99	106	1	109	113	114	94	118	99	96	92	115	106	89	101			736	97	85	102	109	96	103	103	92	120	90	90	86	102	95	91	101
	738	102	99	103	1	111	115	114	94	120	100	97	91	113	103	91	100			737	100	84	102	110	95	99	103	92	118	88	91	88	102	95	90	104
	739	99	98	103	101	113	112	115	96	115	101	98	93	117	108	92	100			738	95	83	103	110	95	102	104	93	116	89	92	89	102	96	92	101
	740	100	98	103	101	112	117	116	95	119	98	97	95	112	104	92	102			739	99	84	103	109	97	97	103	94	116	89	91	88	104	94	96	105
	741	97	100	103	1	113	113	116	95	116	96	96	96	115	108	90	102			740	96	85	103	107	97	103	103	94	118	89	91	87	104	95	97	98
	742	102	99	104	98	114	117	115	93	119	98	96	96	112	106	90	101			741	101	84	102	106	95	99	102	93	118	90	90	86	104	93	95	103
	743	100	97	101	97	112	116	113	94	118	101	98	95	114	107	91	99			742	97	82	103	107	95	100	101	93	117	92	90	87	104	95	95	101
	744	101	100	103	103	111	114	113	94	118	97	97	89	112	108	93	101			743	101	80	105	108	93	97	102	92	117	90	90	89	104	95	97	104
	745	99	99	105	99	110	112	112	93	119	99	96	91	115	108	91	100			744	98	82	104	106	95	100	102	92	119	89	92	86	104	92	93	105
	746	98	98	106	97	112	112	116	94	120	99	96	94	113	109	90	100			745	100	84	102	109	95	97	101	93	118	88	91	87	102	93	95	106
	747	98	98	105	98	113	114	112	95	120	97	95	94	111	109	90	102			746	95	85	100	106	95	101	101	92	119	87	92	87	103	94	96	106
	748	99	97	103	97	113	115	116	96	120	96	97	94	112	106	91	104			747	100	84	99	111	95	97	101	92	114	86	92	88	103	93	96	105
	749	100	96	102	95	114	116	112	95	119	98	97	93	111	104	92	104			748	97	84	100	107	93	102	102	93	115	86	91	87	100	94	95	103
	750	99	96	103	98	114	115	115	94	119	99	98	94	111	105	91	102			749	100	84	101	109	94	98	102	94	117	86	91	87	100	94	94	103
	751	97	97	104	103	111	113	113	94	120	99	97	95	115	108	90	100			750	95	83	102	104	97	102	100	93	114	85	90	86	102	94	95	103
	752	101	96	101	97	110	115	114	95	116	97	96	93	113	106	91	100			751	96	82	102	108	93	97	100	92	119	89	90	85	101	94	95	104
	753	97	97	102	99	109	116	115	95	118	99	96	91	110	107	92	99			752	96	83	101	107	93	100	100	92	116	89	94	86	103	94	98	100
	754	97	95	103	95	111	119	115	95	118	101	96	91	114	107	92	100			753	97	84	101	109	94	96	101	93	116	84	94	87	103	96	96	102
	755	93	100	103	94	110	113	115	95	116	99	96	93	112	107	92	99			754	97	83	102	104	95	100	101	91	116	88	96	89	104	94	95	103
	756	102	95	104	99	109	116	114	96	117	98	96	93	113	106	93	101			755	98	82	102	108	96	97	100	90	117	92	92	89	104	94	93	105
	757	100	97	105	98	111	112	114	95	119	98	95	90	116	105	94	100			756	100	82	102	105	96	102	100	92	117	92	94	87	104	95	92	106
	758	100	94	105	95	114	114	112	95	120	98	95	91	112	105	92	101			757	99	84	101	108	94	98	100	92	117	93	95	87	104	95	94	105
	759	94	97	104	98	110	111	112	93	117	97	97	95	113	105	89	102			758	97	84	101	103	93	100	101	92	117	90	91	87	103	93	96	105
	760	98	99	102	95	110	113	115	95	117	100	96	92	109	106	92	101			759	97	84	103	107	94	101	101	94	118	91	95	85	103	95	93	105
	761	95	99	104	94	110	112	114	95	117	96	95	91	110	105	92	98			760	100	83	98	106	96	102	100	93	117	90	99	87	101	93	94	105
	762	98	99	104	97	111	113	114	96	118	98	95	92	110	104	92	101			761	99	83	99	106	96	98	98	94	117	90	94	85	102	92	94	106
	763	95	99	104	92	111	109	114	97	115	99	96	93	110	104	91	104			762	98	83	100	106	96	102	97	90	118	89	97	84	103	92	95	106
	764	100	100	104	98	111	113	115	95	113	97	96	92	109	106	91	97			763	99	82	102	105	96	97	97	95	119	89	91	86	103	93	95	106
	765	95	100	104	95	110	110	115	96	112	100	95	91	109	107	93	102			764	99	82	102	104	96	102	98	90	119	90	93	87	101	94	92	106
	766	98	99	103	97	108	114	115	95	116	102	96	91	110	106	95	98			765	98	81	102	104	96	97	99	93	119	91	89	87	101	94	95	105
	767	98	98	101	93	112	113	114	94	118	95	97	93	110	104	96	103			766	98	82	102	104	94	98	100	90	119	88	94	87	102	93	99	104
	768	100	96	105	99	112	112	116	93	117	97	99	91	113	106	92	101			767	99	82	101	105	92	98	99	92	119	90	93	88	103	92	96	103
	769	97	99	103	1	111	115	113	94	117	101	96	91	110	106	93	102			768	97	84	101	104	93	100	98	91	119	90	93	88	106	95	96	105
	770	100	97	102	1	110	110	112	96	117	99	94	92	113	105	89	103			769	101	83	100	106	93	96	99	90	118	90	94	87	105	94	96	106
	771	96	100	103	99	110	115	113	97	117	101	96	93	111	103	94	102			770	96	82	101	106	93	101	100	90	119	89	94	87	104	93	96	106
	772	101	99	104	97	111	115	113	95	116	96	97	93	111	104	91	101			771	97	82	101	105	93	97	101	90	120	89	92	87	103	92	96	105
	773	97	96	103	94	112	112	112	94	116	101	97	93	114	107	95	100			772	98	83	100	105	93	102	100	91	121	89	92	88	103	92	97	104
	774	98	100	103	92	113	114	113	94	115	99	96	93	110	106	91	99			773	97	84	102	104	95	98	98	91	119	88	93	88	104	92	97	104
	775	95	98	104	9	113	108	117	93	115	99	96	92	111	103	91	97			774	99	83	102	104	96	99	100	91	118	87	92	88	104	93	97	107
	776	97	100	106	97	110	111	116	95	118	99	98	90	111	105	91	98			775	98	83	100	107	97	99	100	91	119	87	91	87	103	93	96	109
	777	97	101	103	98	113	113	115	96	117	98	99	94	111	106	92	98			776	97	82	102	105	96	99	100	91	119	88	92	88	107	93	94	103
	778	98	100	102	1	110	114	114	95	113	97	95	92	111	106	92	97			777	100	82	101	104	94	96	101	91	118	88	91	87	105	91	94	107
	779	99	98	103	95	110	113	114	98	118	97	99	94	113	106	91	99			778	99	82	102	103	93	100	101	91	118	89	91	87	103	91	95	109
	780	99	97	104	95	112	111	112	94	114	99	96	89	113	104	90	101			779	97	82	102	104	93	97	101	93	119	89	91	87	105	93	95	107
	781	99	98	103	94	107	110	111	97	116	99	101	93	112	104	90	102			780	95	82	101	104	94	102	100	95	117	88	91	86	103	94	97	105
	782	96	97	103	96	108	112	112	94	115	98	98	91	112	106	91	101			781	96	81	100	103	94	98	99	95	115	87	90	86	107	93	97	104
	783	93	95	104	95	109	115	115	95	120	96	99	92	114	106	93	100			782	98	81	99	102	94	100	101	93	115	88	90	88	106	94	96	105
	784	98	97	102	96	110	116	112	94	117	99	96	91	111	103	90	103			783	98	80	101	103	94	99	101	91	117	89	92	87	107	94	95	105
	785	97	98	103	97	111	112	112	93	116	98	94	92	111	104	90	102			784	102	79	102	103	92	99	101	93	118	88	93	89	106	93	96	106
	786	98	98	104	96	111	116	113	94	117	97	94	93	111	104	91	102			785	97	82	103	104	91	99	101	91	119	87	93	89	104	92	95	104
	787	98	98	105	94	110	112	114	94	117	96	95	93	111	103	91	103			786	95	84	103	104	92	99	100	90	117	89	93	88	106	91	96	107
	788	95	98	104	94	110	115	114	94	118	97	96	92	111	104	90	103			787	97	83	103	103	93	99	100	92	114	89	93	88	108	93	96	103
	789	98	97	103	95	111	115	114	93	119	97	95	92	112	105	91	101			788	98	82	102	102	95	99	100	93	116	87	91	89	106	93	95	108
	790	100	98	102	93	111	119	113	92	119	97	96	93	114	105	91	99			789	100	82	101	102	94	100	100	91	119	85	91	88	107	94	96	104
	791	97	98	101	9	112	113	112	93	119	97	98	93	115	103	92	98			790	100	82	102	103	93	101	98	91	119	86	92	88	107	94	96	108
	792	100	97	102	96	108	111	111	95	116	99	98	92	112	107	93	97			791	98	82	103	104	95	99	98	93	119	89	93	87	105	93	92	106
	793	100	97	101	97	112	111	112	95	117	99	99	91	110	106	93	94			792	100	83	100	103	92	99	98	91	117	88	93	89	105	93	96	104
	794	97	98	101	96	115	114	114	94	118	99	99	91	108	105	92	97			793	98	83	102	103	93	98	98	90	117	88	92	87	104	92	95	108
	795	96	98	102	94	110	109	114	96	119	98	98	90	108	105	91	101			794	101	83	101	102	94	99	97	89	116	88	92	88	108	91	95	104
	796	99	98	103	93	109	113	113	95	118	98	97	91	109	106	91	100			795	99	83	100	101	91	98	97	90	116	88	91	88	104	93	95	107
	797	98	98	102	95	112	110	112	97	117	97	96	91	110	107	91	99			796	100	82	101	101	92	97	97	91	120	90	92	86	109	92	96	110
	798	95	98	102	95	111	112	112	96	117	97	96	92	110	108	91	101			797	102	82	100	101	95	98	97	91	121	89	92	87	105	92	96	106
	799	100	99	103	95	108	108	112	96	117	97	98	93	109	108	92	101			798	99	82	100	101	93	101	0	90	119	86	91	88	109	92	95	108
	800	97	99	104	97	108	114	112	94	116	98	99	90	106	103	91	105			799	101	83	101	101	0			89	120	0	90	87	107	93	94	105
	801	96	98	103	96	108	112	111	97	116	99	97	91	109	102	91	104
	802	96	98	103	1	108	114	111	94	118	100	96	91	111	107	91	105
	803	98	98	103	95	109	109	111	92	113	100	97	92	109	104	91	98
	804	98	98	103	98	109	113	112	96	115	99	97	92	109	111	92	102
	805	97	97	103	94	109	109	113	96	121	98	98	91	111	104	92	99
	806	96	98	103	97	110	112	114	92	116	97	98	92	111	104	92	103
	807	97	100	103	96	110	110	113	95	114	97	98	92	109	99	92	101
	808	100	98	102	94	111	112	112	94	115	101	97	92	111	103	91	97
	809	100	101	102	93	111	112	112	94	117	98	97	92	110	104	90	96
	810	98	99	103	96	109	112	112	94	116	96	98	92	114	104	88	98
	811	96	97	102	9	108	112	112	94	113	98	98	92	111	105	89	98
	812	97	100	102	95	110	111	112	95	113	99	97	92	111	105	92	102
	813	99	98	102	9	110	110	112	94	114	98	96	91	113	105	93	99
	814	98	96	103	95	109	110	112	95	114	98	96	91	110	106	92	101
	815	96	100	104	95	109	110	111	95	111	100	96	92	113	107	90	100
	816	98	99	99	96	109	111	112	96	117	97	98	94	109	103	91	100
	817	96	99	100	96	109	109	110	96	113	97	98	94	110	106	91	101
	818	95	98	103	95	109	113	109	91	115	96	98	93	109	100	91	100
	819	97	97	105	94	110	111	111	95	116	96	98	92	110	108	91	101
	820	98	96	105	94	111	111	112	90	113	97	98	92	110	100	92	100
	821	97	97	102	94	111	113	111	95	114	99	97	91	110	109	92	100
	822	96	98	101	94	110	108	111	92	117	99	96	92	111	104	92	100
	823	94	99	101	94	110	110	111	96	114	98	95	92	110	108	92	99
	824	98	99	101	94	109	107	112	95	115	97	97	93	111	105	93	102
	825	96	102	101	95	109	111	111	96	115	97	95	92	110	105	92	103
	826	97	100	102	96	109	111	111	96	116	97	99	92	111	105	90	102
	827	91	97	101	95	109	109	111	94	116	98	97	92	107	106	90	100
	828	96	99	99	94	109	109	113	94	115	98	96	92	111	106	91	99
	829	94	99	99	93	108	112	113	95	114	98	97	92	107	105	91	100
	830	99	97	99	92	108	112	112	95	113	97	94	92	111	104	90	103
	831	97	98	100	92	109	109	111	93	112	96	95	93	110	105	89	103
	832	96	97	102	97	107	113	110	96	115	96	96	95	110	105	92	101
	833	96	99	101	94	108	111	110	93	112	99	98	92	110	105	91	99
	834	97	96	101	95	110	111	110	93	115	99	95	91	109	105	90	101
	835	98	98	102	9	111	111	110	96	111	96	99	93	109	106	89	102
	836	98	98	102	94	110	111	111	96	116	96	95	94	109	107	90	98
	837	97	95	101	91	109	109	111	94	112	99	99	92	109	107	90	97
	838	97	100	102	94	109	110	111	93	115	99	96	92	109	107	90	99
	839	96	97	104	93	108	111	111	95	113	96	97	94	109	106	89	99
	840	100	98	103	94	108	113	113	93	112	98	99	90	109	105	91	100
	841	98	99	103	93	109	111	110	96	114	98	98	94	109	104	90	100
	842	95	98	103	94	110	111	113	97	114	98	94	95	109	105	89	101
	843	94	98	104	88	110	113	110	95	113	98	98	90	109	106	90	95
	844	94	99	104	89	108	112	113	95	112	98	93	89	108	105	91	99
	845	95	99	104	95	107	110	108	95	113	98	96	92	107	104	92	100
	846	96	99	103	92	108	110	112	96	113	97	94	94	107	103	92	100
	847	97	99	102	92	109	113	112	94	113	96	98	91	108	103	91	94
	848	99	99	101	96	110	110	111	95	111	94	98	94	109	104	90	98
	849	98	99	102	94	107	112	110	95	110	96	98	94	108	106	92	98
	850	97	98	104	92	106	112	110	95	111	97	98	93	108	107	93	99
	851	96	97	104	92	104	110	111	95	114	96	98	92	110	106	92	99
	852	97	97	102	96	108	111	111	95	114	96	97	92	110	105	91	99
	853	97	98	103	99	107	114	112	95	113	98	96	92	109	106	90	98
	854	96	101	102	97	107	112	111	95	113	99	94	93	109	106	92	98
	855	94	103	103	94	109	108	110	94	114	97	93	94	110	105	95	98
	856	94	99	103	94	105	110	112	95	112	97	95	93	106	105	92	104
	857	94	99	102	94	107	111	111	95	114	97	96	93	106	104	93	102
	858	98	99	100	94	104	111	111	95	116	97	97	93	106	105	90	100
	859	99	100	100	95	111	110	111	95	115	98	98	93	107	103	93	100
	860	96	101	100	96	107	110	112	95	112	98	98	93	108	101	88	101
	861	95	100	101	95	109	110	112	95	112	98	97	93	107	100	92	100
	862	96	101	101	93	108	112	112	95	114	98	96	93	108	102	89	99
	863	94	102	100	91	109	113	111	95	116	98	95	92	109	106	91	99
	864	98	100	102	96	109	112	113	92	113	99	96	91	107	102	92	102
	865	91	98	102	93	109	109	112	93	116	95	96	91	112	105	92	101
	866	98	98	102	89	109	108	111	94	111	94	95	92	106	105	92	100
	867	93	99	102	9	108	108	109	95	113	95	95	93	112	105	92	100
	868	97	100	102	93	108	110	108	96	112	95	96	93	103	105	92	102
	869	97	100	103	95	107	112	109	96	110	92	96	91	113	105	91	101
	870	99	99	103	94	107	113	109	96	115	94	96	91	107	104	91	99
	871	96	100	104	92	106	112	110	96	113	98	96	92	108	102	92	97
	872	96	99	101	94	107	108	110	94	114	95	97	91	108	104	90	102
	873	95	101	104	93	107	109	112	94	111	98	97	93	109	104	92	100
	874	97	99	102	92	106	110	111	95	113	99	98	93	109	104	90	99
	875	97	97	100	93	107	111	109	97	110	97	97	95	108	105	94	101
	876	94	100	102	92	109	112	110	97	110	96	96	93	107	106	89	101
	877	96	100	103	89	110	112	112	95	112	96	96	93	107	105	92	100
	878	97	99	102	88	109	112	111	95	110	96	96	91	107	104	90	98
	879	93	102	103	89	106	112	107	96	113	94	97	92	108	104	92	97
	880	97	101	103	91	106	112	111	95	115	99	95	93	109	107	87	100
	881	95	98	104	91	105	110	107	95	113	97	95	95	104	104	90	99
	882	97	98	103	88	106	112	112	95	112	97	99	90	107	104	93	99
	883	97	101	102	87	107	113	109	96	113	96	93	95	109	102	94	99
	884	94	101	101	9	108	110	112	97	113	94	94	90	108	107	92	99
	885	94	98	101	9	108	110	108	97	112	93	99	92	106	107	90	99
	886	95	98	102	89	108	111	113	96	112	96	97	91	109	109	91	100
	887	92	100	103	91	109	109	109	95	113	99	97	91	106	108	92	99
	888	95	98	106	91	106	112	109	95	110	97	96	90	108	106	92	103
	889	96	99	103	91	107	109	110	95	110	96	96	92	110	105	90	101
	890	95	99	101	89	103	112	111	95	111	96	95	93	107	104	89	100
	891	95	98	100	87	108	109	110	95	112	98	95	92	109	104	89	100
	892	95	98	102	89	106	114	109	95	112	98	95	92	110	105	91	101
	893	95	98	103	93	109	109	109	95	112	97	96	93	107	105	91	101
	894	95	99	104	89	108	111	110	95	112	97	95	92	109	105	90	99
	895	94	100	104	83	107	107	112	94	112	98	95	90	105	105	89	98
	896	95	98	102	9	106	110	109	92	113	96	97	91	108	103	89	97
	897	96	98	103	9	107	107	109	96	110	98	98	93	107	103	91	99
	898	94	99	103	9	108	107	110	97	112	97	95	93	107	104	89	101
	899	92	99	103	87	108	109	112	95	109	95	99	92	108	105	92	101
	900	91	100	103	86	106	110	111	94	110	94	95	92	108	104	89	102
	901	93	101	102	87	107	109	111	96	113	95	99	91	106	102	94	102
	902	94	101	101	86	109	109	110	97	109	96	97	92	106	105	91	99
	903	93	99	101	84	107	111	110	97	112	94	99	93	107	109	92	95
	904	97	98	103	83	106	112	110	96	111	96	99	91	106	106	89	102
	905	94	100	102	87	109	111	111	96	111	94	98	91	106	101	91	102
	906	94	101	102	84	106	109	110	96	111	97	97	92	106	104	89	104
	907	97	101	103	87	110	109	108	96	111	95	98	93	106	106	94	98
	908	94	100	103	83	107	109	108	95	111	99	99	94	106	105	89	103
	909	94	100	101	91	108	109	109	95	110	96	99	94	107	103	93	102
	910	95	101	102	89	106	110	109	95	112	98	97	94	108	101	90	104
	911	94	102	104	89	109	110	108	96	113	96	94	93	108	110	92	98
	912	95	99	101	89	105	109	111	95	112	99	98	94	107	105	89	102
	913	94	99	104	88	106	110	110	95	111	95	99	93	108	106	90	99
	914	93	100	102	88	107	110	110	95	111	98	100	92	109	106	90	102
	915	95	100	101	89	109	108	109	97	110	98	98	92	108	105	90	95
	916	95	101	103	88	104	108	110	98	109	99	97	93	108	104	90	103
	917	94	101	103	86	106	109	110	98	108	100	98	93	108	103	92	98
	918	93	102	101	85	107	109	110	97	108	97	98	93	107	104	92	102
	919	95	102	103	86	106	108	110	96	107	100	97	94	105	104	90	97
	920	95	99	101	87	106	110	105	93	111	99	98	92	107	105	89	102
	921	94	100	104	84	106	110	107	97	112	99	98	93	107	106	91	101
	922	95	100	101	88	105	109	109	98	111	96	96	93	107	106	89	101
	923	96	101	102	83	106	107	109	95	108	96	101	93	108	105	93	100
	924	96	101	101	9	107	108	107	96	112	98	97	92	108	104	89	103
	925	94	100	100	84	108	110	107	98	105	96	99	92	109	103	94	95
	926	93	100	104	87	110	110	108	99	112	95	96	92	109	104	91	101
	927	94	100	101	83	108	109	110	95	109	100	99	93	108	105	94	99
	928	95	100	104	86	108	113	108	97	110	96	100	93	108	105	91	102
	929	88	100	102	86	107	108	108	95	109	97	100	93	105	106	94	101
	930	98	99	101	86	106	110	108	95	108	99	97	94	105	108	89	101
	931	91	99	101	86	106	109	109	97	108	94	102	94	106	107	93	101
	932	98	99	102	86	107	109	109	97	108	98	97	94	107	106	92	101
	933	94	100	103	86	107	110	109	95	110	96	100	94	109	105	95	101
	934	97	101	102	86	106	108	109	94	110	99	97	93	110	105	90	100
	935	94	101	101	86	106	112	110	95	110	96	101	93	107	106	94	99
	936	94	102	103	86	105	109	108	96	108	95	97	93	104	105	92	100
	937	94	101	104	84	108	110	109	96	108	97	100	93	106	103	92	100
	938	93	100	104	83	106	111	110	97	109	99	98	94	108	104	91	100
	939	94	100	103	83	110	110	111	98	110	99	102	94	107	108	90	101
	940	95	100	102	85	105	110	110	99	111	98	98	95	107	107	90	102
	941	95	101	103	87	109	110	109	98	110	97	102	95	107	103	91	102
	942	94	102	103	86	109	109	108	97	109	99	100	94	107	103	91	101
	943	93	102	101	85	106	106	106	95	108	101	102	93	106	108	91	100
	944	95	99	102	85	107	112	108	96	110	98	99	96	105	106	91	101
	945	94	101	103	88	107	108	109	96	109	98	100	94	108	103	93	104
	946	93	102	104	88	107	110	109	96	109	98	99	94	109	105	94	103
	947	92	102	103	87	107	108	109	95	109	98	105	94	108	101	93	104
	948	93	101	103	87	107	110	109	96	109	97	101	94	106	106	91	100
	949	94	102	103	86	108	112	110	98	109	96	103	93	106	104	90	104
	950	95	101	103	85	108	107	110	97	109	96	101	91	108	108	91	102
	951	95	100	103	89	105	107	110	94	109	96	104	92	107	106	92	102
	952	93	104	99	83	109	111	108	98	111	96	98	95	106	102	90	98
	953	91	101	103	85	103	110	108	99	110	97	101	94	108	105	92	102
	954	92	101	104	83	111	109	109	98	109	97	96	94	108	107	94	99
	955	95	102	103	87	101	109	109	96	109	98	100	94	105	105	93	100
	956	96	102	104	86	109	109	110	95	108	98	101	96	104	104	91	102
	957	94	101	102	81	104	110	111	97	109	97	105	97	107	104	90	100
	958	93	100	101	84	109	111	112	96	109	96	98	97	110	105	93	103
	959	94	102	103	84	105	111	112	93	110	95	100	97	111	105	96	98
	960	95	105	102	86	107	111	112	96	110	98	100	96	109	106	90	102
	961	91	103	103	83	109	110	111	95	109	98	100	95	108	105	93	101
	962	90	101	103	82	108	110	111	96	108	98	101	94	108	106	94	101
	963	91	100	102	82	107	111	110	96	108	99	103	95	107	107	93	108
	964	90	101	102	83	105	109	111	97	109	99	102	95	107	105	91	105
	965	92	101	101	84	105	107	111	97	109	99	100	96	107	106	92	102
	966	93	101	102	86	106	109	110	98	108	98	100	96	106	109	94	101
	967	89	100	102	87	106	111	109	98	107	98	102	96	106	107	95	107
	968	95	104	105	8	108	109	112	97	110	101	104	95	108	106	92	102
	969	93	103	105	81	105	110	114	97	106	98	105	95	108	109	93	103
	970	92	103	104	83	109	111	114	97	109	96	101	95	107	108	92	106
	971	87	102	104	84	105	111	112	97	106	98	104	95	107	104	92	101
	972	93	102	104	85	110	111	111	97	107	98	99	96	107	104	93	104
	973	94	103	105	84	107	110	112	97	111	97	103	96	108	106	94	102
	974	92	104	104	83	109	109	113	97	106	96	101	96	108	106	94	105
	975	84	104	104	81	108	108	112	97	108	97	103	96	109	103	93	103
	976	91	104	103	87	106	106	112	98	110	96	101	98	109	105	96	104
	977	92	103	102	84	105	108	111	96	107	97	102	95	108	104	100	104
	978	93	103	101	82	107	112	113	96	105	99	102	95	109	104	92	101
	979	92	103	102	83	110	107	115	99	107	99	101	96	110	105	96	107
	980	92	105	102	84	111	111	112	98	109	98	101	98	108	106	92	101
	981	93	106	102	83	109	110	113	95	108	97	101	96	105	106	95	102
	982	92	105	103	81	107	112	114	95	108	97	103	95	106	106	95	100
	983	90	104	104	8	109	108	112	99	108	98	104	96	110	108	93	106
	984	94	104	101	84	108	113	112	97	108	98	104	97	108	108	94	101
	985	93	101	101	83	108	111	111	96	108	96	105	98	107	108	94	104
	986	93	103	103	82	108	110	114	96	108	96	101	98	107	107	95	105
	987	92	106	104	81	109	111	110	96	108	98	104	97	108	106	95	102
	988	93	106	103	82	109	110	114	97	109	98	99	95	109	106	95	103
	989	93	104	101	82	109	108	110	97	109	95	103	95	109	106	95	106
	990	92	104	101	82	109	108	113	96	109	97	101	96	108	107	94	104
	991	91	107	103	81	110	109	111	95	109	102	103	98	107	107	93	100
	992	93	106	102	81	111	108	112	98	107	95	103	99	107	107	96	106
	993	92	103	102	81	110	108	114	98	108	96	103	98	106	104	95	105
	994	90	105	102	8	108	111	114	98	108	97	102	98	106	102	94	103
	995	90	107	102	8	107	106	113	97	107	96	102	98	108	105	96	102
	996	92	104	103	81	109	111	111	96	108	96	101	99	108	106	97	103
	997	92	105	103	82	109	109	110	96	108	96	101	99	107	108	96	103
	998	92	106	103	81	108	112	112	97	109	98	102	100	108	107	96	103
	999	92	104	103	81	109	108	114	99	109	99	104	101	111	107	97	104
	1000	91	107	101	78	109	109	109	98	108	97	104	99	110	107	95	103
	1001	93	107	104	77	112	111	110	98	105	97	103	98	108	109	98	103
	1002	95	107	101	77	110	110	110	98	107	97	102	98	108	108	92	104
	1003	93	106	102	78	113	107	110	97	110	97	104	98	108	107	98	105
	1004	92	105	102	77	110	107	110	97	108	97	104	99	109	108	93	103
	1005	93	106	100	77	111	111	111	96	107	96	104	99	109	109	95	102
	1006	93	107	104	78	110	112	112	96	109	94	105	99	107	108	98	102
	1007	92	107	102	8	111	111	113	96	107	93	108	101	106	107	99	104
	1008	93	106	101	81	112	111	111	98	109	93	102	97	107	107	93	100
	1009	91	105	101	8	110	111	111	97	105	95	105	98	109	108	95	97
	1010	93	105	101	79	108	111	111	97	107	96	104	100	106	108	94	103
	1011	90	106	101	79	108	111	112	97	110	97	107	100	108	109	99	100
	1012	94	106	101	78	107	111	112	97	108	97	104	100	108	108	94	102
	1013	91	106	100	77	107	110	112	97	107	96	106	100	106	108	96	98
	1014	94	105	99	78	109	109	111	98	106	96	104	99	110	109	95	102
	1015	91	104	99	81	109	108	110	98	104	96	103	98	108	108	99	99
	1016	90	106	101	79	110	112	110	97	105	96	106	99	108	109	94	104
	1017	90	106	101	79	107	115	112	95	106	94	106	96	108	109	98	101
	1018	92	106	99	78	112	109	109	95	108	95	106	96	107	109	94	103
	1019	89	106	98	77	108	111	111	95	108	91	106	99	106	111	97	99
	1020	92	106	98	77	110	111	111	95	108	99	106	98	106	111	95	103
	1021	89	107	99	78	106	107	108	96	107	91	106	96	106	109	99	98
	1022	93	107	101	78	109	109	111	98	106	92	107	97	108	108	96	102
	1023	93	108	102	78	109	102	109	101	106	94	106	99	108	109	101	102
	1024	93	108	98	78	108	108	108	99	109	93	106	98	108	105	96	101
	1025	90	107	99	79	109	109	109	98	108	95	105	95	111	105	99	97
	1026	89	105	100	77	109	108	111	97	108	95	104	97	107	105	94	101
	1027	91	105	101	75	109	108	112	96	108	94	104	101	111	107	98	99
	1028	90	106	102	76	109	109	113	97	107	94	104	99	108	108	96	100
	1029	88	107	101	75	109	112	111	97	107	95	105	96	109	110	99	102
	1030	89	106	100	73	110	110	110	97	106	95	107	97	104	109	95	98
	1031	92	106	99	75	108	106	110	96	105	94	108	97	109	109	100	100
	1032	92	104	100	74	108	109	110	94	107	95	105	98	110	109	97	100
	1033	91	108	100	72	108	111	111	96	107	97	107	98	106	110	97	100
	1034	91	107	100	72	109	111	111	96	106	97	109	98	105	110	100	100
	1035	92	103	100	75	110	110	110	95	106	96	108	98	107	110	98	100
	1036	91	103	101	78	110	108	109	95	106	95	107	99	106	110	98	100
	1037	90	106	102	77	109	109	109	97	107	95	106	99	104	109	101	99
	1038	89	106	103	76	107	109	109	96	107	94	108	99	105	108	98	98
	1039	91	102	103	77	108	108	109	95	108	93	109	99	109	108	98	96
	1040	92	105	104	73	108	116	112	97	107	94	107	100	108	107	93	100
	1041	89	108	102	74	108	107	111	95	103	96	110	100	108	109	98	97
	1042	89	104	101	75	108	110	114	94	105	95	108	99	109	107	101	100
	1043	90	105	102	76	109	115	110	94	108	94	111	100	109	105	100	94
	1044	88	105	102	77	109	111	109	95	106	94	106	100	109	109	100	102
	1045	89	102	101	77	109	116	111	96	104	96	109	100	108	110	100	98
	1046	90	107	102	77	110	108	109	96	104	97	108	98	106	107	101	102
	1047	88	106	104	77	110	111	112	95	102	95	110	97	106	108	98	96
	1048	89	106	104	79	110	110	109	96	105	95	108	99	105	109	101	96
	1049	87	103	101	76	110	111	109	98	105	93	106	98	107	107	100	94
	1050	86	105	99	79	109	111	109	95	104	94	105	98	108	108	100	96
	1051	87	103	98	76	108	111	109	95	104	95	108	98	107	108	100	98
	1052	87	104	99	77	108	110	110	97	104	96	110	98	106	108	100	96
	1053	86	106	102	79	108	109	111	97	104	95	109	98	106	106	101	97
	1054	86	103	102	75	109	110	112	96	105	95	109	99	104	107	101	99
	1055	87	105	101	76	111	111	113	98	105	96	110	100	102	108	101	97
	1056	89	106	102	75	110	110	111	94	103	95	109	100	107	107	101	99
	1057	88	106	100	76	108	108	111	95	106	95	109	97	108	108	101	93
	1058	88	104	101	76	108	111	110	97	106	95	108	97	105	108	101	98
	1059	89	103	101	77	108	113	109	97	104	96	108	99	108	108	102	96
	1060	88	106	98	78	109	111	109	96	102	97	110	98	106	107	102	92
	1061	86	104	98	77	109	109	109	95	103	97	110	95	108	107	101	96
	1062	84	103	100	76	109	110	109	95	103	96	109	95	105	107	103	95
	1063	84	106	99	75	108	110	109	96	103	95	108	99	106	105	104	96
	1064	89	104	99	78	111	114	109	93	103	95	107	98	107	106	101	94
	1065	88	105	100	75	107	111	109	98	103	96	109	98	104	105	104	95
	1066	87	106	99	75	108	113	111	95	103	97	109	98	104	105	105	93
	1067	87	106	98	77	108	109	112	100	103	96	109	98	106	107	104	92
	1068	88	105	97	77	107	113	111	99	103	96	110	99	106	107	103	93
	1069	88	105	99	75	109	109	108	93	103	95	109	99	104	106	104	98
	1070	88	104	98	73	105	110	109	98	103	95	107	98	102	108	105	97
	1071	87	104	98	74	105	107	111	97	102	95	109	97	103	111	105	94
	1072	88	105	97	75	107	114	110	97	103	97	109	97	104	109	105	96
	1073	89	106	98	74	108	107	112	97	105	94	109	100	105	108	103	96
	1074	89	106	99	73	108	108	112	97	104	96	109	97	104	107	103	95
	1075	89	106	99	72	106	109	110	97	102	95	108	101	103	106	104	95
	1076	88	105	98	73	106	115	110	97	102	92	109	96	103	107	103	94
	1077	87	105	98	74	108	110	110	98	102	95	108	99	106	108	100	94
	1078	87	107	98	76	111	111	110	97	101	97	106	97	107	108	101	94
	1079	88	109	98	77	107	110	108	96	100	93	106	100	106	108	104	94
	1080	88	104	96	74	108	111	109	94	102	95	108	99	107	107	103	96
	1081	88	107	97	74	107	109	109	94	102	93	107	98	107	106	104	95
	1082	88	103	97	74	107	109	110	96	102	91	106	98	106	106	104	100
	1083	88	106	97	74	106	111	109	98	100	91	106	98	105	106	105	94
	1084	88	103	97	75	106	110	108	98	100	93	106	99	105	108	105	93
	1085	89	108	96	75	107	107	108	95	102	94	106	99	105	109	104	92
	1086	88	105	97	75	108	106	108	94	102	94	107	99	106	111	104	98
	1087	89	104	97	76	108	109	108	94	101	92	108	98	106	111	103	97
	1088	88	105	96	75	108	104	109	98	100	95	105	95	104	109	105	94
	1089	86	106	97	74	108	105	109	97	100	93	107	95	106	102	105	93
	1090	86	107	98	74	108	106	108	97	101	93	108	95	108	108	105	93
	1091	86	108	98	73	108	106	107	97	103	95	108	95	108	106	104	96
	1092	85	107	97	74	108	105	108	95	104	96	108	94	107	107	104	96
	1093	85	106	96	74	108	103	109	92	103	94	108	94	107	105	104	93
	1094	85	105	97	74	108	103	108	92	102	94	108	94	104	111	104	92
	1095	85	104	98	73	107	104	105	94	102	95	107	95	102	105	105	93
	1096	89	104	99	75	106	106	104	94	101	92	105	95	106	108	103	92
	1097	88	103	97	76	106	106	109	95	101	90	110	95	105	107	104	93
	1098	87	104	95	74	106	107	108	95	101	93	107	95	103	105	104	95
	1099	86	104	96	73	106	107	107	94	98	95	106	95	103	105	103	94
	1100	85	104	97	75	106	105	108	95	98	92	101	95	104	105	102	93
	1101	84	103	98	75	105	106	107	97	99	92	108	95	103	106	102	92
	1102	84	103	97	74	104	107	106	96	98	94	106	95	102	106	104	91
	1103	83	103	95	77	108	104	109	95	96	91	105	95	100	106	106	91
	1104	84	101	97	73	108	106	106	96	102	94	105	97	102	107	104	95
	1105	84	102	97	75	106	104	106	95	97	94	105	95	103	105	102	92
	1106	84	103	97	73	106	106	107	94	100	95	104	94	102	106	106	94
	1107	85	103	96	76	105	103	107	93	100	95	104	96	103	104	108	91
	1108	86	105	95	7	105	106	108	93	101	94	105	97	104	100	103	97
	1109	86	105	95	72	105	105	108	93	101	93	105	96	104	102	103	94
	1110	87	104	94	69	105	106	106	93	97	92	106	96	103	106	106	95
	1111	87	102	93	71	107	105	104	93	99	91	105	96	103	104	107	92
	1112	83	105	95	71	105	104	105	94	98	91	105	98	102	104	104	91
	1113	80	105	95	72	103	102	105	95	99	90	104	94	102	102	103	88
	1114	87	104	95	69	103	103	106	91	98	91	103	95	103	102	101	92
	1115	81	103	95	69	105	103	107	95	98	93	104	96	104	104	100	89
	1116	85	103	95	73	105	102	106	95	99	93	105	94	103	104	100	90
	1117	84	103	94	73	103	102	105	91	100	91	106	94	100	103	99	82
	1118	83	102	94	7	100	104	105	95	97	90	106	95	99	103	100	86
	1119	84	102	94	71	103	103	106	94	94	90	107	93	100	105	99	90
	1120	84	103	91	75	104	103	105	93	98	87	104	93	100	104	102	88
	1121	86	103	95	73	102	106	105	92	99	91	100	92	102	103	102	86
	1122	86	102	96	74	105	101	106	94	98	91	104	95	103	103	101	89
	1123	84	101	93	73	100	104	105	94	98	91	104	91	102	102	100	90
	1124	84	100	93	73	105	103	104	96	97	91	105	94	100	100	101	90
	1125	84	101	97	7	104	102	104	93	97	92	105	90	100	103	103	92
	1126	85	101	97	7	106	105	104	94	99	90	100	92	101	105	103	93
	1127	85	101	93	71	101	103	104	95	100	87	103	90	103	100	101	87
	1128	86	101	92	73	100	104	104	93	96	91	104	91	100	102	101	87
	1129	84	100	92	71	103	102	103	95	96	89	100	91	100	103	101	83
	1130	84	103	94	7	100	101	104	95	96	91	102	91	101	103	101	87
	1131	85	104	95	71	103	102	103	94	97	87	100	92	103	102	102	86
	1132	85	100	95	7	100	102	104	93	97	88	102	92	103	101	102	94
	1133	83	99	95	68	102	99	103	94	97	92	106	92	100	99	101	89
	1134	84	101	93	68	101	98	103	93	97	89	103	91	99	98	100	90
	1135	85	99	92	71	98	100	102	91	95	89	104	90	99	98	98	89
	1136	84	98	93	71	105	102	102	90	95	90	105	93	101	101	100	87
	1137	83	99	95	73	100	102	102	91	93	90	102	91	98	100	100	89
	1138	84	100	96	69	101	99	102	91	96	91	101	90	99	100	99	91
	1139	83	99	94	72	100	103	102	91	93	91	102	90	100	102	99	91
	1140	83	100	92	68	103	102	102	91	94	90	103	90	97	101	99	90
	1141	82	100	92	72	98	100	102	91	96	90	102	91	96	99	98	90
	1142	82	100	93	7	99	101	102	91	94	90	100	90	98	99	98	89
	1143	82	99	93	73	96	95	102	92	96	90	98	89	98	100	97	87
	1144	84	98	94	69	100	98	101	90	95	89	99	91	100	102	98	85
	1145	85	100	94	69	99	100	101	93	96	90	101	91	98	100	99	87
	1146	85	98	94	7	99	100	101	93	96	90	99	91	100	103	98	88
	1147	85	103	94	7	102	101	102	91	94	89	103	91	96	99	97	88
	1148	84	98	94	7	101	101	100	92	94	88	100	90	98	101	97	87
	1149	83	101	94	7	100	101	102	94	95	88	104	90	95	97	99	87
	1150	81	96	94	69	104	101	101	93	96	89	100	89	98	101	99	89
	1151	80	97	94	69	100	100	102	89	95	90	101	89	97	103	98	91
	1152	81	99	94	69	101	102	103	93	92	88	98	92	99	99	96	91
	1153	83	99	93	73	98	101	101	93	94	87	104	91	99	101	97	90
	1154	81	98	93	71	100	103	100	92	95	87	100	91	96	102	98	85
	1155	81	97	92	73	95	100	101	91	94	88	98	91	93	101	97	87
	1156	86	98	92	67	99	102	102	92	93	87	101	90	95	100	96	87
	1157	83	98	93	71	98	99	100	93	95	85	98	88	96	100	96	86
	1158	80	97	92	69	101	100	100	93	94	87	95	86	96	100	97	88
	1159	85	96	91	7	96	99	101	91	93	90	101	87	100	97	98	87
	1160	80	99	95	7	98	99	98	93	93	89	98	88	99	101	96	87
	1161	81	99	94	71	99	99	99	93	93	87	99	88	96	102	97	90
	1162	78	99	93	68	99	98	101	92	92	85	98	88	96	103	93	90
	1163	83	97	91	71	99	98	101	92	92	85	96	89	96	102	96	87
	1164	78	96	91	66	99	99	101	92	93	86	96	89	97	102	92	86
	1165	82	97	91	7	100	100	100	92	95	86	98	89	98	101	96	86
	1166	78	97	93	67	101	98	100	92	94	86	99	89	97	99	93	86
	1167	79	97	93	7	96	97	101	92	92	85	98	88	95	96	95	86
	1168	80	96	94	69	98	98	100	93	95	87	100	87	99	99	95	89
	1169	80	97	91	66	94	97	99	91	93	87	100	87	97	96	95	87
	1170	80	97	94	7	100	100	99	89	91	87	99	87	95	95	95	89
	1171	80	96	92	66	97	97	99	90	91	86	98	87	95	99	94	86
	1172	79	96	92	71	102	99	99	91	91	86	96	87	96	100	94	91
	1173	80	97	92	65	98	99	100	92	91	86	96	86	97	98	94	87
	1174	81	96	88	69	98	98	100	91	92	86	97	86	96	99	94	87
	1175	81	94	90	68	100	99	101	90	94	87	98	87	95	100	94	82
	1176	81	95	91	69	103	101	98	91	90	86	98	88	95	99	95	85
	1177	80	97	92	71	99	98	100	91	91	88	97	87	95	99	98	84
	1178	79	94	92	71	100	98	98	92	91	89	97	86	96	101	95	83
	1179	80	96	92	69	96	93	102	93	93	88	98	86	96	96	97	85
	1180	82	96	90	68	102	96	97	92	94	87	99	87	97	98	91	87
	1181	82	94	90	7	98	95	100	91	93	86	99	87	97	95	96	89
	1182	80	97	90	7	96	99	97	90	91	86	97	87	97	99	92	89
	1183	78	95	90	68	97	98	98	90	89	87	97	88	96	100	92	88
	1184	81	97	91	67	96	98	97	90	89	84	94	86	94	100	91	86
	1185	79	97	92	7	94	99	97	90	91	87	98	87	93	95	94	87
	1186	80	98	92	68	101	98	98	91	92	84	98	87	95	99	96	87
	1187	82	96	92	7	97	96	98	91	92	83	97	86	92	95	95	89
	1188	81	95	93	66	99	96	99	91	91	86	98	86	95	98	94	88
	1189	80	96	93	71	96	98	98	91	92	87	96	88	94	95	92	88
	1190	81	96	92	67	99	98	98	90	91	84	95	88	95	97	94	90
	1191	82	98	90	65	93	96	98	90	88	83	99	88	92	100	96	87
	1192	79	96	90	67	96	95	98	91	90	86	96	88	92	99	93	85
	1193	78	96	89	66	95	98	98	90	90	88	95	89	94	98	93	84
	1194	77	95	90	66	99	98	98	91	89	87	96	89	94	98	93	88
	1195	76	95	94	67	93	95	98	92	90	85	97	89	93	98	93	89
	1196	77	96	94	68	95	94	98	91	90	84	97	88	94	98	92	90
	1197	79	97	90	68	94	97	97	89	90	84	97	87	95	98	91	86
	1198	80	97	88	67	98	99	97	90	90	84	97	86	94	99	92	86
	1199	80	97	90	66	95	98	96	92	90	82	96	86	93	100	95	88
	1200	80	94	92	69	100	98	98	90	90	81	96	87	95	98	91	89
	1201	78	96	92	69	97	97	99	91	90	82	96	86	92	98	93	87
	1202	79	96	92	68	95	95	96	92	90	82	97	86	92	99	91	89
	1203	81	95	91	73	93	95	100	92	90	83	96	87	94	96	94	85
	1204	79	95	91	66	97	96	97	91	90	83	96	89	94	96	90	89
	1205	80	95	91	61	95	98	101	90	90	83	96	90	93	95	94	84
	1206	81	94	92	72	97	97	96	89	90	83	96	89	92	98	92	86
	1207	77	94	93	67	96	95	96	88	90	82	97	88	93	97	94	84
	1208	76	92	89	69	97	97	96	89	87	85	99	84	93	98	89	82
	1209	76	96	89	68	95	93	97	90	90	84	98	86	92	96	94	87
	1210	76	97	89	66	99	95	96	90	89	83	96	86	94	97	94	84
	1211	76	96	89	66	95	92	95	88	88	82	95	86	93	94	92	84
	1212	77	98	90	67	99	96	96	89	89	83	95	85	90	95	92	84
	1213	79	97	90	67	96	92	97	90	91	84	96	85	92	94	90	89
	1214	80	97	90	67	98	95	97	90	89	84	97	85	95	98	89	86
	1215	80	101	90	66	92	93	96	89	83	84	97	86	93	97	93	85
	1216	83	93	90	65	94	95	97	89	86	83	95	85	93	98	92	87
	1217	81	93	90	66	96	94	97	90	88	83	94	85	93	96	94	86
	1218	80	94	89	67	97	94	97	91	89	84	95	85	93	98	90	86
	1219	79	93	90	66	96	94	97	92	90	84	96	86	94	97	94	86
	1220	79	93	90	65	94	93	96	91	88	85	96	87	93	97	89	87
	1221	78	93	89	66	95	92	95	90	86	83	96	87	91	95	94	85
	1222	78	94	88	67	98	92	96	89	85	81	96	86	90	97	92	86
	1223	79	95	87	69	95	91	96	88	85	79	96	85	91	95	95	87
	1224	78	95	91	66	99	94	97	90	88	81	97	86	92	98	92	85
	1225	78	94	90	66	92	94	96	90	88	80	96	85	92	95	92	88
	1226	77	94	88	66	100	94	96	90	88	80	92	84	92	94	93	84
	1227	77	95	89	66	90	92	95	90	88	82	96	86	91	96	94	86
	1228	76	95	90	66	101	91	95	91	88	82	92	86	90	97	92	84
	1229	76	93	90	65	94	93	96	91	89	81	96	85	91	96	90	85
	1230	76	94	89	65	96	97	97	90	89	82	94	85	91	97	91	85
	1231	77	96	87	65	93	96	97	89	89	83	98	85	92	99	94	88
	1232	77	96	87	63	95	95	98	89	88	81	96	85	89	96	91	85
	1233	77	95	89	64	92	95	96	89	88	81	97	84	92	94	93	84
	1234	76	94	91	66	97	94	96	90	88	80	96	83	92	98	90	87
	1235	75	94	91	66	93	94	96	90	86	81	95	84	90	95	95	84
	1236	75	95	90	64	97	93	96	90	86	81	96	85	90	97	90	87
	1237	76	96	90	64	94	93	95	90	87	81	97	86	91	95	94	82
	1238	77	95	89	66	96	93	96	91	86	82	97	85	89	99	91	84
	1239	78	95	89	67	95	94	98	92	84	81	95	84	85	93	92	83
	1240	78	94	87	61	98	91	94	90	85	81	97	86	91	96	91	85
	1241	77	94	87	65	94	92	95	89	88	80	97	86	89	95	92	85
	1242	76	94	88	64	96	93	96	88	86	80	96	84	89	97	91	84
	1243	75	94	89	68	91	93	97	89	90	82	96	82	90	95	90	81
	1244	76	94	89	63	96	93	96	91	86	82	96	84	90	97	90	81
	1245	76	94	88	67	94	93	95	91	89	80	96	86	88	93	92	83
	1246	76	93	88	65	97	92	95	90	85	79	95	85	88	95	92	85
	1247	75	92	88	67	93	91	95	89	87	81	95	82	89	94	92	85
	1248	77	93	88	66	94	91	94	88	86	80	95	85	88	96	91	84
	1249	78	95	86	66	94	92	94	90	87	81	98	85	89	95	93	87
	1250	78	96	86	62	94	92	95	90	88	81	95	85	90	97	90	87
	1251	77	95	88	59	95	92	95	88	88	81	98	85	89	95	91	84
	1252	77	94	88	61	95	92	96	88	87	80	93	84	87	96	88	84
	1253	76	93	86	62	95	91	96	89	87	78	97	83	86	96	94	84
	1254	76	93	86	62	95	91	96	89	88	78	96	84	87	96	91	83
	1255	74	94	87	66	90	92	96	87	89	78	98	86	88	96	91	84
	1256	76	96	88	64	93	94	94	89	86	76	97	87	89	94	91	84
	1257	76	95	89	65	93	93	96	88	87	79	97	85	89	94	93	84
	1258	76	95	85	62	93	91	97	87	85	81	96	84	90	97	90	83
	1259	77	95	89	66	96	91	96	88	84	79	95	84	89	95	93	83
	1260	76	95	84	62	95	92	94	89	84	78	95	83	88	98	88	83
	1261	75	95	89	65	94	92	94	90	86	79	95	82	87	94	92	84
	1262	74	95	86	63	96	92	96	90	86	80	96	83	88	97	91	84
	1263	74	94	89	67	95	92	98	90	84	79	96	85	89	95	94	81
	1264	73	93	87	62	96	90	94	89	82	79	96	85	89	93	92	85
	1265	73	92	89	66	95	91	95	88	82	77	95	82	89	93	92	85
	1266	74	92	87	64	93	91	95	88	82	76	93	82	88	96	93	83
	1267	75	94	91	67	92	91	97	89	82	76	94	84	88	91	92	81
	1268	74	95	86	63	93	91	93	89	83	76	98	85	86	96	91	81
	1269	72	94	88	67	93	90	94	87	83	76	96	83	86	95	90	81
	1270	72	94	84	64	92	90	93	87	84	76	93	84	86	97	89	80
	1271	72	95	85	64	94	89	94	88	84	76	94	87	88	93	88	78
	1272	71	95	87	63	94	90	91	88	82	74	96	84	91	95	91	84
	1273	71	94	84	66	94	89	93	87	81	78	97	84	86	93	92	79
	1274	71	93	90	61	92	89	95	87	84	79	95	83	87	97	93	85
	1275	72	92	93	63	93	90	94	87	85	75	94	83	84	89	92	81
	1276	73	91	85	61	93	91	92	87	81	74	95	83	89	91	91	80
	1277	73	91	82	64	92	91	92	87	79	77	93	83	83	90	91	83
	1278	71	91	86	59	90	90	92	87	78	78	91	81	84	95	91	81
	1279	69	91	89	63		89	91	87	75	76	94	80	82	90	92	89
Gray values- Leica horizontal Illumination	Distance in pixels	Gray value single illumination				Gray values- Leica vertical Illumination		Distance in pixels	Gray value single illumination
	0	99						0	104
	1	99						1	103
	2	99						2	103
	3	99						3	103
	4	99						4	102
	5	99						5	102
	6	98						6	102
	7	98						7	102
	8	99						8	104
	9	99						9	103
	10	99						10	103
	11	99						11	103
	12	99						12	103
	13	99						13	103
	14	99						14	103
	15	99						15	104
	16	98						16	102
	17	98						17	102
	18	99						18	102
	19	99						19	103
	20	99						20	103
	21	99						21	103
	22	99						22	104
	23	99						23	104
	24	100						24	106
	25	100						25	104
	26	99						26	104
	27	99						27	105
	28	99						28	105
	29	99						29	104
	30	99						30	104
	31	99						31	106
	32	100						32	105
	33	100						33	105
	34	100						34	104
	35	99						35	105
	36	99						36	105
	37	99						37	105
	38	100						38	105
	39	100						39	105
	40	100						40	104
	41	100						41	104
	42	100						42	105
	43	100						43	105
	44	100						44	105
	45	100						45	104
	46	100						46	104
	47	99						47	104
	48	98						48	105
	49	99						49	105
	50	100						50	106
	51	100						51	106
	52	99						52	105
	53	99						53	105
	54	100						54	105
	55	100						55	106
	56	101						56	106
	57	101						57	106
	58	100						58	106
	59	100						59	106
	60	101						60	106
	61	101						61	106
	62	101						62	106
	63	100						63	106
	64	99						64	105
	65	101						65	105
	66	102						66	105
	67	102						67	105
	68	101						68	105
	69	100						69	105
	70	100						70	105
	71	101						71	105
	72	102						72	105
	73	102						73	105
	74	102						74	105
	75	102						75	106
	76	102						76	107
	77	102						77	107
	78	102						78	106
	79	102						79	105
	80	102						80	105
	81	101						81	105
	82	101						82	105
	83	102						83	105
	84	102						84	105
	85	101						85	105
	86	102						86	105
	87	103						87	105
	88	102						88	105
	89	102						89	105
	90	101						90	106
	91	102						91	105
	92	102						92	105
	93	103						93	105
	94	103						94	105
	95	103						95	106
	96	102						96	105
	97	102						97	105
	98	103						98	105
	99	103						99	105
	100	103						100	105
	101	102						101	105
	102	102						102	105
	103	102						103	105
	104	103						104	104
	105	102						105	104
	106	102						106	104
	107	102						107	104
	108	102						108	104
	109	102						109	104
	110	102						110	104
	111	103						111	104
	112	103						112	105
	113	103						113	105
	114	103						114	104
	115	102						115	104
	116	103						116	104
	117	103						117	104
	118	103						118	105
	119	103						119	105
	120	103						120	105
	121	103						121	105
	122	103						122	105
	123	103						123	105
	124	103						124	105
	125	103						125	105
	126	103						126	105
	127	103						127	105
	128	102						128	106
	129	102						129	106
	130	103						130	106
	131	102						131	106
	132	102						132	106
	133	103						133	106
	134	102						134	106
	135	102						135	106
	136	105						136	106
	137	104						137	106
	138	103						138	106
	139	102						139	106
	140	102						140	106
	141	102						141	106
	142	103						142	106
	143	103						143	106
	144	102						144	105
	145	103						145	106
	146	103						146	106
	147	103						147	106
	148	103						148	106
	149	104						149	106
	150	104						150	106
	151	104						151	106
	152	104						152	106
	153	104						153	106
	154	104						154	106
	155	103						155	106
	156	103						156	106
	157	103						157	106
	158	102						158	106
	159	102						159	106
	160	103						160	106
	161	103						161	106
	162	103						162	105
	163	103						163	105
	164	103						164	105
	165	103						165	105
	166	103						166	105
	167	103						167	105
	168	103						168	106
	169	104						169	106
	170	104						170	106
	171	104						171	106
	172	103						172	106
	173	102						173	106
	174	102						174	106
	175	103						175	106
	176	103						176	105
	177	102						177	105
	178	102						178	106
	179	102						179	106
	180	102						180	106
	181	103						181	106
	182	104						182	105
	183	104						183	105
	184	102						184	106
	185	103						185	106
	186	104						186	105
	187	104						187	105
	188	103						188	105
	189	103						189	106
	190	104						190	106
	191	104						191	106
	192	103						192	106
	193	103						193	106
	194	104						194	106
	195	104						195	106
	196	103						196	106
	197	103						197	106
	198	103						198	106
	199	104						199	106
	200	103						200	106
	201	103						201	106
	202	104						202	107
	203	104						203	106
	204	104						204	106
	205	104						205	106
	206	103						206	106
	207	103						207	106
	208	103						208	106
	209	103						209	106
	210	103						210	106
	211	103						211	106
	212	103						212	106
	213	103						213	106
	214	103						214	106
	215	103						215	106
	216	105						216	108
	217	104						217	107
	218	104						218	105
	219	104						219	105
	220	104						220	105
	221	104						221	106
	222	104						222	106
	223	103						223	106
	224	103						224	107
	225	103						225	107
	226	103						226	107
	227	103						227	107
	228	103						228	107
	229	103						229	106
	230	104						230	107
	231	104						231	106
	232	104						232	106
	233	104						233	106
	234	104						234	105
	235	104						235	106
	236	104						236	106
	237	104						237	107
	238	104						238	107
	239	104						239	107
	240	103						240	106
	241	103						241	106
	242	104						242	106
	243	105						243	106
	244	105						244	106
	245	104						245	106
	246	103						246	106
	247	103						247	106
	248	103						248	104
	249	103						249	105
	250	103						250	106
	251	103						251	106
	252	103						252	105
	253	103						253	105
	254	103						254	106
	255	103						255	107
	256	104						256	106
	257	104						257	108
	258	104						258	108
	259	104						259	107
	260	104						260	106
	261	104						261	106
	262	104						262	106
	263	104						263	106
	264	102						264	106
	265	103						265	106
	266	104						266	106
	267	104						267	107
	268	104						268	107
	269	104						269	106
	270	104						270	106
	271	103						271	106
	272	104						272	106
	273	104						273	106
	274	104						274	106
	275	104						275	106
	276	104						276	105
	277	105						277	105
	278	105						278	106
	279	105						279	107
	280	104						280	106
	281	104						281	106
	282	104						282	106
	283	104						283	106
	284	104						284	106
	285	104						285	106
	286	104						286	106
	287	104						287	106
	288	103						288	106
	289	103						289	106
	290	103						290	106
	291	104						291	106
	292	104						292	106
	293	104						293	106
	294	105						294	106
	295	105						295	106
	296	104						296	106
	297	104						297	106
	298	105						298	105
	299	105						299	105
	300	104						300	106
	301	104						301	106
	302	104						302	106
	303	104						303	105
	304	103						304	105
	305	104						305	105
	306	104						306	105
	307	105						307	105
	308	105						308	105
	309	104						309	105
	310	104						310	105
	311	103						311	105
	312	105						312	106
	313	105						313	106
	314	105						314	106
	315	105						315	105
	316	105						316	105
	317	104						317	105
	318	104						318	106
	319	104						319	107
	320	103						320	105
	321	103						321	105
	322	103						322	106
	323	104						323	106
	324	105						324	106
	325	105						325	106
	326	104						326	105
	327	104						327	105
	328	104						328	106
	329	104						329	106
	330	104						330	105
	331	104						331	104
	332	104						332	104
	333	104						333	105
	334	104						334	105
	335	104						335	105
	336	104						336	106
	337	104						337	106
	338	104						338	105
	339	104						339	105
	340	104						340	105
	341	104						341	105
	342	104						342	106
	343	104						343	106
	344	104						344	105
	345	105						345	105
	346	105						346	105
	347	105						347	105
	348	105						348	105
	349	105						349	105
	350	104						350	105
	351	104						351	105
	352	104						352	105
	353	104						353	105
	354	105						354	105
	355	105						355	105
	356	104						356	104
	357	104						357	104
	358	105						358	104
	359	105						359	103
	360	105						360	104
	361	104						361	105
	362	104						362	105
	363	104						363	106
	364	104						364	106
	365	105						365	105
	366	104						366	105
	367	104						367	104
	368	102						368	105
	369	104						369	105
	370	105						370	105
	371	105						371	104
	372	105						372	103
	373	105						373	103
	374	105						374	104
	375	105						375	104
	376	105						376	105
	377	105						377	105
	378	104						378	105
	379	104						379	105
	380	104						380	105
	381	104						381	105
	382	104						382	104
	383	104						383	104
	384	105						384	104
	385	105						385	105
	386	105						386	105
	387	105						387	106
	388	105						388	105
	389	105						389	105
	390	105						390	106
	391	105						391	106
	392	105						392	106
	393	105						393	106
	394	105						394	105
	395	105						395	106
	396	105						396	106
	397	106						397	106
	398	106						398	106
	399	106						399	105
	400	106						400	105
	401	106						401	105
	402	106						402	105
	403	105						403	105
	404	105						404	107
	405	105						405	106
	406	105						406	105
	407	105						407	104
	408	103						408	105
	409	104						409	105
	410	105						410	105
	411	106						411	106
	412	106						412	106
	413	106						413	105
	414	105						414	105
	415	105						415	105
	416	106						416	106
	417	106						417	106
	418	106						418	105
	419	106						419	105
	420	106						420	105
	421	106						421	105
	422	106						422	106
	423	106						423	106
	424	106						424	106
	425	106						425	106
	426	106						426	106
	427	106						427	106
	428	106						428	105
	429	106						429	105
	430	106						430	105
	431	106						431	105
	432	106						432	104
	433	106						433	105
	434	106						434	106
	435	106						435	105
	436	105						436	105
	437	105						437	105
	438	105						438	106
	439	105						439	106
	440	105						440	105
	441	105						441	105
	442	105						442	106
	443	105						443	106
	444	105						444	105
	445	105						445	104
	446	105						446	104
	447	105						447	105
	448	105						448	106
	449	105						449	106
	450	105						450	105
	451	106						451	105
	452	106						452	105
	453	106						453	105
	454	106						454	106
	455	106						455	106
	456	105						456	103
	457	105						457	104
	458	105						458	106
	459	105						459	106
	460	105						460	106
	461	105						461	105
	462	105						462	104
	463	105						463	104
	464	105						464	105
	465	105						465	105
	466	105						466	105
	467	105						467	105
	468	105						468	105
	469	105						469	105
	470	105						470	105
	471	105						471	105
	472	105						472	105
	473	105						473	106
	474	105						474	106
	475	105						475	105
	476	105						476	105
	477	105						477	105
	478	105						478	106
	479	105						479	106
	480	105						480	105
	481	105						481	105
	482	105						482	105
	483	105						483	105
	484	105						484	106
	485	105						485	106
	486	105						486	106
	487	105						487	106
	488	104						488	106
	489	104						489	106
	490	104						490	106
	491	105						491	105
	492	105						492	105
	493	105						493	105
	494	105						494	105
	495	105						495	105
	496	104						496	105
	497	104						497	106
	498	104						498	106
	499	104						499	106
	500	103						500	105
	501	103						501	105
	502	103						502	104
	503	104						503	104
	504	104						504	104
	505	104						505	104
	506	104						506	104
	507	104						507	105
	508	105						508	105
	509	105						509	105
	510	105						510	105
	511	105						511	105
	512	103						512	105
	513	104						513	105
	514	105						514	105
	515	105						515	105
	516	106						516	105
	517	105						517	105
	518	104						518	105
	519	104						519	104
	520	106						520	106
	521	105						521	106
	522	104						522	106
	523	103						523	106
	524	103						524	106
	525	104						525	106
	526	105						526	106
	527	106						527	106
	528	105						528	106
	529	105						529	106
	530	105						530	106
	531	105						531	106
	532	105						532	106
	533	105						533	106
	534	105						534	106
	535	105						535	106
	536	106						536	106
	537	105						537	106
	538	105						538	106
	539	104						539	106
	540	104						540	106
	541	105						541	106
	542	105						542	106
	543	106						543	106
	544	104						544	106
	545	105						545	106
	546	105						546	107
	547	105						547	106
	548	105						548	106
	549	105						549	106
	550	104						550	106
	551	104						551	107
	552	106						552	107
	553	106						553	106
	554	106						554	106
	555	106						555	105
	556	105						556	106
	557	105						557	107
	558	105						558	108
	559	105						559	108
	560	105						560	105
	561	105						561	105
	562	105						562	105
	563	105						563	105
	564	105						564	106
	565	105						565	106
	566	105						566	106
	567	105						567	105
	568	105						568	106
	569	105						569	107
	570	105						570	107
	571	105						571	107
	572	105						572	107
	573	105						573	106
	574	105						574	106
	575	105						575	105
	576	105						576	108
	577	105						577	106
	578	106						578	107
	579	106						579	107
	580	106						580	105
	581	106						581	106
	582	105						582	107
	583	105						583	106
	584	104						584	106
	585	105						585	107
	586	105						586	108
	587	105						587	108
	588	106						588	107
	589	106						589	106
	590	106						590	106
	591	106						591	107
	592	105						592	107
	593	105						593	107
	594	105						594	107
	595	105						595	107
	596	105						596	107
	597	105						597	107
	598	105						598	107
	599	105						599	107
	600	104						600	107
	601	105						601	107
	602	106						602	107
	603	107						603	107
	604	107						604	107
	605	106						605	107
	606	105						606	107
	607	104						607	106
	608	105						608	107
	609	105						609	106
	610	105						610	106
	611	105						611	107
	612	105						612	107
	613	105						613	107
	614	105						614	107
	615	105						615	106
	616	106						616	107
	617	106						617	108
	618	106						618	107
	619	106						619	106
	620	105						620	108
	621	105						621	107
	622	105						622	106
	623	105						623	107
	624	107						624	107
	625	107						625	108
	626	106						626	108
	627	106						627	108
	628	105						628	108
	629	106						629	108
	630	106						630	107
	631	106						631	107
	632	106						632	109
	633	106						633	109
	634	106						634	108
	635	106						635	108
	636	106						636	107
	637	106						637	107
	638	106						638	107
	639	106						639	106
	640	107						640	109
	641	106						641	108
	642	104						642	108
	643	105						643	108
	644	106						644	108
	645	106						645	109
	646	106						646	108
	647	106						647	108
	648	106						648	108
	649	106						649	109
	650	106						650	108
	651	106						651	108
	652	106						652	109
	653	106						653	108
	654	106						654	107
	655	106						655	109
	656	106						656	108
	657	106						657	108
	658	106						658	108
	659	105						659	109
	660	105						660	109
	661	106						661	109
	662	106						662	109
	663	106						663	110
	664	106						664	107
	665	106						665	108
	666	106						666	108
	667	106						667	109
	668	106						668	109
	669	106						669	110
	670	106						670	110
	671	106						671	110
	672	106						672	108
	673	106						673	109
	674	106						674	108
	675	106						675	107
	676	106						676	108
	677	106						677	108
	678	106						678	107
	679	106						679	109
	680	106						680	110
	681	106						681	110
	682	106						682	109
	683	106						683	109
	684	106						684	108
	685	106						685	107
	686	106						686	107
	687	106						687	107
	688	107						688	107
	689	106						689	108
	690	106						690	108
	691	106						691	109
	692	106						692	109
	693	106						693	108
	694	106						694	108
	695	107						695	107
	696	107						696	108
	697	107						697	108
	698	107						698	108
	699	106						699	108
	700	106						700	108
	701	105						701	108
	702	105						702	108
	703	105						703	109
	704	106						704	108
	705	106						705	107
	706	107						706	109
	707	106						707	110
	708	106						708	109
	709	106						709	109
	710	106						710	110
	711	106						711	108
	712	106						712	108
	713	106						713	108
	714	106						714	109
	715	106						715	109
[truncated: 677 more rows]

## Sheet: Supplementary Figure 4
Supplementary Figure 4
			fMLP beads	PBS beads
Directed speed [µm/min]			6.4	0.7
			7.8	1.8
			fMLP beads	PBS beads
directness			0.321194	0.116592
			0.357935	0.144628

[truncated: 3 more sheets: Supplementary Figure 6a, Supplementary Figure 6b, Supplementary Figure 7]
